# Supplementary material for: Debaryomyces hansenii supplementation in low fish meal diets promotes growth, modulates microbiota and enhances intestinal condition in juvenile marine fish
Source: J Anim Sci Biotechnol. 2023 Jul 9;14:90. doi: 10.1186/s40104-023-00895-4 (PMC10329801; doi:10.1186/s40104-023-00895-4)
Supplement: Supplementary file 1 — Additional file 1: Fig. S1: Principal coordinate analysisof the anterior-mid intestine microbiota similarity. Table S1: Summary of the differentially expressed genesobtained from the microarray-based transcriptomic analysis for the gut of juvenile gilthead seabream fed the D. hansenii diet. Table S2: Functional enrichment analysis of the DEGs. Biological processidentified in the intestine of juvenile gilthead seabreamfed the D. hansenii diet. Table S3: Top-10 biological processof the DEGs identified in the intestine of juvenile gilthead seabreamfed the D. hansenii diet. Table S4: Representative cluster of the functional enrichment network for biological processes based on the related functions of the differentially expressed genesin the anterior-mid intestine. Table S5: Cellular componentand annotated keywordsof the DEGs identified in the intestine of juvenile gilthead seabreamfed the D. hansenii diet. [file 40104_2023_895_MOESM1_ESM.xlsx]

## Sheet: MS info
		Title of the manuscript:	Debaryomyces hansenii supplementation in low fish meal diets promotes growth, modulate microbiota and enhance intestinal condition in juvenile marine fish
		Author list:	Sanahuja, I., Ruiz, A., Firmino, J.P., Reyes-López, F.E., Ortiz-Delgado J.B.; Vallejos-Vidal, E., Tort, L., Tovar-Ramírez, D., Cerezo, I.M., Moriñigo, M.A., Sarasquete C.; Gisbert, E.

## Sheet: Figure S1
Supplementary Figure 1 – Principal coordinate analysis (PCoA) of the anterior-mid intestine microbiota similarity of gilthead seabream (Sparus aurata) fed experimental low fishmeal diets containing Debaryomyces hansenii (1.1%, 17.2 x 10+5 cfu; Yeast diet) or devoid of the probiotic (Control diet).

## Sheet: Table S1
Supplementary Table 1 – Summary of the differentially expressed genes (DEGs) obtained from the microarray-based transcriptomic analysis for the gut of juvenile gilthead seabream fed the D. hansenii diet. Table lists the DEGs descriptions and their corresponding acronyms, Fold Change (FC), gene regulation (up or down), and P-value. n/f defines the gene description for unknown genes.
Gene description	Gene acronym	FC	Regulation	P-value
Leukocyte elastase inhibitor	serpinb1	-2.00658	down	0.0244484
Unknown gene	n/f	-1.95291	down	0.0440337
Unknown gene	n/f	-1.86407	down	0.0075887
Unknown gene	n/f	-1.86307	down	0.0305859
Oxidation Resistance 1	oxr1	-1.77592	down	0.00648894
Unknown gene	n/f	-1.77592	down	0.00648894
Unknown gene	n/f	-1.6578	down	0.0446558
Replication termination factor 2	rtf2	-1.60284	down	0.0434805
Protein tyrosine phosphatase receptor type D	ptprd	-1.56952	down	0.0365824
Unknown gene	n/f	-1.56952	down	0.0365824
Unknown gene	n/f	-1.52394	down	0.0106334
Hepatic leukemia factor	hlf	-1.49978	down	0.0458947
Unknown gene	n/f	-1.47727	down	0.0363692
Unknown gene	n/f	-1.46061	down	0.0469043
Unknown gene	n/f	-1.44619	down	0.00854433
Unknown gene	n/f	-1.43356	down	0.0349797
Adhesion G-protein coupled receptor G7	adgrg7	-1.41351	down	0.0357129
TYRO protein tyrosine kinase-binding protein	tyrobp	-1.35289	down	0.0223008
Unknown gene	n/f	-1.35044	down	0.0426709
Hexokinase-4	gck	-1.33841	down	0.00320935
Unknown gene	n/f	-1.33412	down	0.0447328
Unknown gene	n/f	-1.32057	down	0.00446463
Unknown gene	n/f	-1.29947	down	0.00287624
Proteasome subunit beta type-10	psmb10	-1.28166	down	0.0184569
Serine/threonine-protein kinase WNK1	wnk1	-1.26789	down	0.0414883
DNA topoisomerase 1	top1	-1.26669	down	0.0271868
F-BAR domain only protein 2	fcho2	-1.26346	down	0.0489993
Unknown gene	n/f	-1.25835	down	0.015651
Unknown gene	n/f	-1.25236	down	0.0344599
Beta-1,3-galactosyltransferase 2	b3galt2	-1.24763	down	0.0272543
Interleukin-15	il15	-1.24294	down	0.0260792
MTSS I-BAR domain containing 2	mtss2	-1.23676	down	0.0493342
TRAF2 and NCK-interacting protein kinase	tnik	-1.2293	down	0.0280529
Sodium- and chloride-dependent creatine transporter 1	slc6a8	-1.22391	down	0.0295665
Unknown gene	n/f	-1.22127	down	0.0486643
Unknown gene	n/f	-1.2187	down	0.00590287
Unknown gene	n/f	-1.2089	down	0.0134038
Unknown gene	n/f	-1.20499	down	0.0406665
Unknown gene	n/f	-1.19757	down	0.00512899
Complement factor H	cfh	-1.1925	down	0.0451079
Autism susceptibility gene 2 protein	auts2	-1.18969	down	0.0292213
POF1B actin binding protein	pof1b	-1.18236	down	0.0490901
Unknown gene	n/f	-1.17802	down	0.0379801
SIN3 Transcription Regulator Family Member A	sin3a	-1.17293	down	0.00388206
Unknown gene	n/f	-1.16351	down	0.0184676
DnaJ homolog subfamily B member 6	dnajb6	-1.15864	down	0.0230443
Unknown gene	n/f	-1.14147	down	0.0191382
Aquaporin-10	aqp10	-1.13229	down	0.00428509
Unknown gene	n/f	-1.12044	down	0.0303067
Interleukin 10	il10	-1.11416	down	0.0415074
Zinc finger protein 782	znf782	-1.10662	down	0.040449
Unknown gene	n/f	-1.10369	down	0.0195284
Ubiquinol-Cytochrome C Reductase Complex	uqcc3	-1.10218	down	0.0236698
Unknown gene	n/f	-1.07403	down	0.0280917
Unknown gene	n/f	-1.06713	down	0.0220523
Tripartite Motif Containing 39	trim39	1.08249	up	0.0110562
Small Acidic Protein	c11orf58	1.09516	up	0.0249528
Odd-Skipped Related Transcription Factor 1	osr1	1.09742	up	0.0337253
Unknown gene	n/f	1.09953	up	0.0276303
Jupiter Microtubule Associated Homolog 2	jpt2	1.10176	up	0.0414918
Unknown gene	n/f	1.10999	up	0.034225
Unknown gene	n/f	1.11082	up	0.00560608
60S ribosomal protein L38	rpl38	1.11163	up	0.0296266
TRNA Methyltransferase 11 Homolog	trmt11	1.11215	up	0.0212855
Lysophosphatidic Acid Receptor 6	lpar6	1.12139	up	0.0295187
C2 Calcium Dependent Domain Containing 5	c2cd5	1.1216	up	0.0120857
Unknown gene	n/f	1.12452	up	0.0150842
Coiled-Coil Domain Containing 124	ccdc124	1.12488	up	0.000790748
Unknown gene	n/f	1.12703	up	0.0341643
Caseinolytic Mitochondrial Matrix Peptidase	clpp	1.12741	up	0.0282825
Unknown gene	n/f	1.12801	up	0.0184159
Inosine Monophosphate Dehydrogenase 2	impdh2	1.13616	up	0.0337576
Ribosomal Protein L22	rpl22	1.14055	up	0.0453
SPRY Domain Containing 7	spryd7	1.14249	up	0.0304915
Charged multivesicular body protein 1b	chmp1b	1.14426	up	0.0159083
DAZ Associated Protein 1	dazap1	1.14528	up	0.025764
PSMC3 Interacting Protein	psmc3ip	1.15008	up	0.0410012
Unknown gene	n/f	1.15296	up	0.00658985
Translocase Of Inner Mitochondrial Membrane 22	timm22	1.1555	up	0.049387
Aldehyde Dehydrogenase 3 Family Member A2	aldh3a2	1.15589	up	0.0181191
Unknown gene	n/f	1.15999	up	0.035922
Unknown gene	n/f	1.16076	up	0.0436673
Zinc finger protein 572	znf572	1.16111	up	0.0106075
FUN14 Domain Containing 1	fundc1	1.16132	up	0.0204248
Mitochondrial ribosomal protein S2	mrps2	1.16231	up	0.0497023
Unknown gene	n/f	1.16433	up	0.0327968
Unknown gene	n/f	1.16758	up	0.0271285
Cell death activator CIDE-3	cidec	1.16879	up	0.0493063
Unknown gene	n/f	1.17043	up	0.0375256
Syntaxin 16	stx16	1.17192	up	0.0495019
Unknown gene	n/f	1.17678	up	0.0335913
Unknown gene	n/f	1.1784	up	0.0411808
Transmembrane Protein 147	tmem147	1.18428	up	0.0332316
Poly(ADP-Ribose) Polymerase 1	parp1	1.18495	up	0.030463
Calsyntenin 1	clstn1	1.18581	up	0.0175577
PYM Homolog 1, Exon Junction Complex Associated Factor	pym1	1.18713	up	0.010729
Selenoprotein T	selenot	1.18739	up	0.00486784
Unknown gene	n/f	1.18865	up	0.0385674
Unknown gene	n/f	1.18933	up	0.00993087
Late Endosomal/Lysosomal Adaptor, MAPK And MTOR Activator 2	lamtor2	1.19537	up	0.0426774
Unknown gene	n/f	1.20045	up	0.0387871
Prolyl 4-Hydroxylase Subunit Alpha 1	p4ha1	1.20081	up	0.0439444
Serine/Threonine Kinase Receptor Associated Protein	strap	1.20424	up	0.019257
Enhancer Of Zeste 2 Polycomb Repressive Complex 2 Subunit	ezh2	1.20619	up	0.02051
Carboxypeptidase Z	cpz	1.2067	up	0.0052602
Unknown gene	n/f	1.20811	up	0.00862866
Unknown gene	n/f	1.20819	up	0.0271743
Chromosome 19 Open Reading Frame 53	c19orf53	1.2131	up	0.0311111
Arsenite Methyltransferase	as3mt	1.21471	up	0.0191585
Carbonic Anhydrase 1	ca1	1.21714	up	0.0257787
N-Acylsphingosine Amidohydrolase 1	asah1	1.21734	up	0.0439127
CDK5 Regulatory Subunit Associated Protein 3	cdk5rap3	1.21842	up	0.0271025
Activator Of Basal Transcription 1	abt1	1.21857	up	0.018189
Unknown gene	n/f	1.21961	up	0.0366616
Unknown gene	n/f	1.21993	up	0.00443661
Integrator complex subunit 8	ints8	1.22083	up	0.0412273
Chromosome 1 Open Reading Frame 50	c1orf50	1.22215	up	0.026992
Proteasome 20S Subunit Alpha 4	psma4	1.22308	up	0.0301397
DnaJ Heat Shock Protein Family (Hsp40) Member C8	dnajc8	1.22351	up	0.0383479
Methylcrotonyl-CoA Carboxylase Subunit 2	mccc2	1.22526	up	0.00142976
Transmembrane Protein 186	tmem186	1.2272	up	0.0194145
Tyrosine 3-Monooxygenase/Tryptophan 5-Monooxygenase Activation Protein Beta	ywhab	1.22811	up	0.0405451
FKBP Prolyl Isomerase 3	fkbp3	1.2296	up	0.0048469
Unknown gene	n/f	1.22986	up	0.0263561
Unknown gene	n/f	1.23295	up	0.00138063
Ferredoxin 2	fdx2	1.23778	up	0.0361023
Transmembrane protein 199	tmem199	1.2386	up	0.0280631
RNA Polymerase II Subunit G	polr2g	1.2392	up	0.0127346
Unknown gene	n/f	1.24243	up	0.0450115
Unknown gene	n/f	1.24325	up	0.0393554
O-sialoglycoprotein endopeptidase	osgep	1.24428	up	0.0385285
Nudix Hydrolase 9	nudt9	1.24473	up	0.0477296
Transmembrane P24 Trafficking Protein 9	tmed9	1.24486	up	0.022661
COMM domaincontaining protein 2	commd2	1.25023	up	0.0409719
Histone acetyltransferase 1	hat1	1.25174	up	0.0418571
N-Acetyltransferase 8 (Putative)	nat8	1.25432	up	0.0336271
Delta 4-Desaturase, Sphingolipid 1	degs1	1.25667	up	0.0273761
Unknown gene	n/f	1.26151	up	0.0317026
DnaJ homolog subfamily C member 22	dnajc22	1.26272	up	0.0106509
Prohibitin 2	phb2	1.26289	up	0.0227957
Unknown gene	n/f	1.26454	up	0.0171481
Small RNA Binding Exonuclease Protection Factor La	ssb	1.2672	up	0.0226901
Peroxisomal 2,4-dienoyl-CoA reductase	decr2	1.26995	up	0.0431249
Pelota MRNA Surveillance And Ribosome Rescue Factor	pelo	1.27207	up	0.0142892
Immunoglobulin-binding protein 1	igbp1	1.27512	up	0.00608136
Isovaleryl-CoA Dehydrogenase	ivd	1.27619	up	0.0293342
Unknown gene	n/f	1.27695	up	0.0253737
Cytochrome P450 Family 1 Subfamily A Member 1	cyp1a1	1.28026	up	0.0231203
Nuclear Cap Binding Protein Subunit 1	ncbp1	1.28108	up	0.0398427
Unknown gene	n/f	1.28154	up	0.0169361
SSU72 Homolog, RNA Polymerase II CTD Phosphatase	ssu72	1.28631	up	1.15847e-05
Translin Associated Factor X	tsnax	1.28791	up	0.0104782
GC-rich sequence DNA-binding factor	gcfc2	1.29311	up	0.0403383
Protein kinase C substrate 80K-H	prkcsh	1.29382	up	0.0356651
Coproporphyrinogen oxidase	cpox	1.29612	up	0.0103797
DNA polymerase subunit delta-2	pold2	1.30164	up	0.00752379
NIF3-like protein	nif3l1	1.30504	up	0.0157901
Unknown gene	n/f	1.30902	up	0.00165051
Ubiquitin carboxyl-terminal hydrolase isozyme L3	uchl3	1.31421	up	0.0220201
Unknown gene	n/f	1.31917	up	0.0394738
Queuine tRNA-ribosyltransferase 1	qtrt1	1.31969	up	0.0457987
Required For Excision 1-B Domain Containing	rex1bd	1.32529	up	0.0486369
Unknown gene	n/f	1.32839	up	0.0486339
Proteasome 20S Subunit Alpha 6	psma6	1.33153	up	0.00426914
Unknown gene	n/f	1.33249	up	0.0303621
Unknown gene	n/f	1.33542	up	0.0353884
Solute Carrier Family 25 Member 11	slc25a11	1.33837	up	0.0113922
Mitochondrial Ribosomal Protein L54	mrpl54	1.34106	up	0.00590765
DExD-Box Helicase 39A	ddx39a	1.34179	up	0.00749871
Mitochondrial Ribosomal Protein S9	mrps9	1.34252	up	0.0398006
Deoxyuridine Triphosphatase	dut	1.34326	up	0.0178488
Unknown gene	n/f	1.34384	up	0.0318891
Unknown gene	n/f	1.3483	up	0.0338943
Titin	ttn	1.34837	up	0.0323497
Proteasome 26S Subunit, ATPase 2	psmc2	1.34911	up	0.0206343
SWI5 Homologous Recombination Repair Protein	swi5	1.34999	up	0.0136669
RAB, Member Of RAS Oncogene Family Like 3	rabl3	1.35522	up	0.0058902
RAD23 Homolog A, Nucleotide Excision Repair Protein	rad23a	1.35635	up	0.0316021
RNA Binding Motif Protein X-Linked	rbmx	1.35743	up	0.00478517
HAUS Augmin Like Complex Subunit 8	haus8	1.36652	up	0.00431517
O-sialoglycoprotein endopeptidase	osgep	1.37545	up	0.0486797
Symplekin	sympk	1.37732	up	0.0209954
Kin17 DNA And RNA Binding Protein	kin	1.37769	up	0.00077886
Dipeptidyl Peptidase 3	dpp3	1.39238	up	0.00453501
DNA polymerase delta subunit 3	pold3	1.39781	up	0.0449312
Serum/Glucocorticoid Regulated Kinase 1	sgk1	1.40948	up	0.0104007
Unknown gene	n/f	1.41515	up	0.0288683
Cytochrome C Oxidase Assembly Factor COX19	cox19	1.41811	up	0.043874
Unknown gene	n/f	1.43092	up	0.0211501
Unknown gene	n/f	1.45177	up	0.0466405
Adenine Phosphoribosyltransferase	aprt	1.45473	up	0.0130433
Unknown gene	n/f	1.45475	up	0.0115071
Nuclear Receptor Binding SET Domain Protein 2	nsd2	1.45727	up	0.0455926
Cyclin And CBS Domain Divalent Metal Cation Transport Mediator 3	cnnm3	1.45753	up	0.00537814
Deoxythymidylate Kinase	dtymk	1.48923	up	0.0337586
DNA Methyltransferase 1	dnmt1	1.49065	up	0.0272108
ELOVL Fatty Acid Elongase 6	elovl6	1.50328	up	0.048518
SLAM Family Member 8	slamf8	1.53556	up	0.0392242
Unknown gene	n/f	1.56322	up	0.0486318
Tripartite Motif Containing 25	trim25	1.57126	up	0.0444104
Ubiquitin Protein Ligase E3 Component N-Recognin 7	ubr7	1.58009	up	0.0322042
Unknown gene	n/f	1.58972	up	0.0215086
Transmembrane Phosphatase With Tensin Homology	tpte	1.59119	up	0.0128911
Inhibin Subunit Beta B	inhbb	1.59478	up	0.027472
Unknown gene	n/f	1.60054	up	0.034937
Proliferating Cell Nuclear Antigen	pcna	1.61224	up	0.00542957
Pentatricopeptide Repeat Domain 2	ptcd2	1.61744	up	0.0163169
Internexin Neuronal Intermediate Filament Protein Alpha	ina	1.63	up	0.04272
Unknown gene	n/f	1.65136	up	0.0141189
Cell division protein kinase 2	cdk2	1.65839	up	0.00642648
Unknown gene	n/f	1.68887	up	0.0175648
Deoxycytidine kinase	dck	1.70081	up	0.0166064
DNA replication complex GINS protein PSF2	gins2	1.71009	up	0.0124867
Thymidylate synthase	tyms	1.71031	up	0.0244382
LSM14A MRNA Processing Body Assembly Factor	lsm14a	1.79401	up	0.0228358
Ubiquitin Conjugating Enzyme E2 I	ube2i	1.79601	up	0.0401762
Kallikrein 1	klk1	1.86023	up	0.0440967
Glutathione S-Transferase Omega 1	gsto1	1.87889	up	0.00137859
KLF Transcription Factor 9	klf9	1.92274	up	0.0172314
Transcription Factor AP-4	tfap4	1.94516	up	0.0182058
Epithelial Membrane Protein 3	emp3	2.04652	up	0.0491597
Origin Recognition Complex Subunit 5	orc5	2.05543	up	0.0219091
Adrenoceptor Beta 2	adrb2	2.1615	up	0.0353016
Golgi Integral Membrane Protein 4	golim4	2.23476	up	0.0103999
Small Integral Membrane Protein 12	smim12	2.27604	up	0.0325984
Microsomal Glutathione S-Transferase 3	mgst3	2.28159	up	0.0350269
Beta-1,4-Galactosyltransferase 3	b4galt3	2.28849	up	0.0351862
Unknown gene	n/f	2.31754	up	0.00493366
GTPase, IMAP Family Member 8	gimap8	2.44532	up	0.0177816
SFT2 Domain Containing 2	sft2d2	4.69686	up	0.0117133
Dynein Axonemal Light Chain 1	dnal1	6.7473	up	0.0413605
Mannosidase Alpha Class 1A Member 1	man1a1	10.6663	up	0.00961618

## Sheet: Table S2
Supplementary Table 2 – Functional enrichment analysis of the DEGs. Biological process (Gene Ontology) identified in the intestine of juvenile gilthead seabream (Sparus aurata) fed the D. hansenii diet.
BIOLOGICAL PROCESS
GO term ID	Term description	Observed gene count	Background gene count	Strength	False discovery rate (FDR)	Matching DEGs in the network (labels)
GO:0006807	Nitrogen compound metabolic process	95	6852	0.24	6.49e-07	UBR7,RTFDC1,PSMA4,OSGEP,FKBP3,GCK,DDX39A,CLPP,SYMPK,QTRT1,SLC6A8,GINS2,MRPS9,PSMA6,P4HA1,POLD3,DNAJC8,HAT1,CPOX,CDK2,NAT8,PELO,ABT1,DCK,SSU72,TMEM199,IL15,ORC5,KLK1,POLR2G,NUDT9,DTYMK,ADRB2,RPL38,TYMS,DEGS1,SWI5,GCFC2,EZH2,IMPDH2,TRIM25,MRPL54,TRMT11,WNK1,MCCC2,ALDH3A2,RPL22,UBE2I,PSMB10,DNMT1,DPP3,CPZ,TOP1,TSNAX,PARP1,B3GALT2,SGK1,MGST3,LAMTOR2,MAN1A1,GSTO1,RBMX,MRPS2,YWHAB,NCBP1,TRIM39,UCHL3,AP…
GO:0034641	Cellular nitrogen compound metabolic process	60	3282	0.36	6.49e-07	RTFDC1,OSGEP,GCK,DDX39A,SYMPK,QTRT1,GINS2,MRPS9,POLD3,DNAJC8,CPOX,CDK2,NAT8,PELO,ABT1,DCK,SSU72,ORC5,POLR2G,NUDT9,DTYMK,RPL38,TYMS,DEGS1,SWI5,GCFC2,EZH2,IMPDH2,TRIM25,MRPL54,TRMT11,MCCC2,RPL22,DNMT1,CPZ,TOP1,TSNAX,PARP1,B3GALT2,RBMX,MRPS2,NCBP1,APRT,PCNA,KIN,PTCD2,DUT,ASAH1,WHSC1,PSMC3IP,ELOVL6,WIBG,SSB,STRAP,SELT,INTS8,UQCC3,RAD23A,POLD2,B4GALT3
GO:0044237	Cellular metabolic process	100	7513	0.22	6.49e-07	UBR7,RTFDC1,PSMA4,OSGEP,FKBP3,DECR2,GCK,DDX39A,CLPP,SYMPK,QTRT1,SLC6A8,GINS2,MRPS9,PSMA6,P4HA1,POLD3,DNAJC8,HAT1,CPOX,CDK2,NAT8,PELO,ABT1,DCK,SSU72,TMEM199,IL15,ORC5,POLR2G,NUDT9,DTYMK,ADRB2,RPL38,TYMS,DEGS1,SWI5,GCFC2,EZH2,IMPDH2,TRIM25,MRPL54,TRMT11,WNK1,MCCC2,ALDH3A2,RPL22,UBE2I,PSMB10,DNMT1,CPZ,TOP1,TSNAX,PARP1,B3GALT2,SGK1,MGST3,LAMTOR2,MAN1A1,GSTO1,AS3MT,RBMX,MRPS2,YWHAB,NCBP1,TRIM39,UCHL3,…
GO:0071704	Organic substance metabolic process	100	7755	0.21	2.25e-06	UBR7,RTFDC1,PSMA4,OSGEP,FKBP3,DECR2,GCK,SLC25A11,DDX39A,CLPP,SYMPK,QTRT1,SLC6A8,GINS2,MRPS9,PSMA6,P4HA1,POLD3,DNAJC8,HAT1,CPOX,CDK2,NAT8,PELO,ABT1,DCK,SSU72,TMEM199,IL15,ORC5,KLK1,POLR2G,NUDT9,DTYMK,ADRB2,RPL38,TYMS,DEGS1,SWI5,GCFC2,EZH2,IMPDH2,TRIM25,MRPL54,TRMT11,WNK1,MCCC2,ALDH3A2,RPL22,UBE2I,PSMB10,DNMT1,DPP3,CPZ,TOP1,TSNAX,PARP1,B3GALT2,SGK1,MGST3,LAMTOR2,MAN1A1,GSTO1,AS3MT,RBMX,MRPS2,YWHAB,…
GO:0008152	Metabolic process	104	8298	0.2	2.62e-06	UBR7,RTFDC1,PSMA4,OSGEP,FKBP3,DECR2,GCK,SLC25A11,DDX39A,CLPP,SYMPK,QTRT1,SLC6A8,GINS2,MRPS9,PSMA6,P4HA1,POLD3,DNAJC8,HAT1,CPOX,CDK2,NAT8,PELO,ABT1,DCK,SSU72,TMEM199,IL15,ORC5,KLK1,POLR2G,NUDT9,DTYMK,ADRB2,RPL38,TYMS,DEGS1,SWI5,GCFC2,EZH2,IMPDH2,TRIM25,MRPL54,TRMT11,WNK1,MCCC2,ALDH3A2,RPL22,UBE2I,PSMB10,DNMT1,DPP3,CPZ,TOP1,TSNAX,PARP1,B3GALT2,SGK1,MGST3,LAMTOR2,MAN1A1,GSTO1,AS3MT,RBMX,MRPS2,YWHAB,…
GO:0044238	Primary metabolic process	96	7332	0.22	2.62e-06	UBR7,RTFDC1,PSMA4,OSGEP,FKBP3,DECR2,GCK,SLC25A11,DDX39A,CLPP,SYMPK,QTRT1,GINS2,MRPS9,PSMA6,P4HA1,POLD3,DNAJC8,HAT1,CDK2,NAT8,PELO,ABT1,DCK,SSU72,TMEM199,IL15,ORC5,KLK1,POLR2G,NUDT9,DTYMK,ADRB2,RPL38,TYMS,DEGS1,SWI5,GCFC2,EZH2,IMPDH2,TRIM25,MRPL54,TRMT11,WNK1,MCCC2,ALDH3A2,RPL22,UBE2I,PSMB10,DNMT1,DPP3,CPZ,TOP1,TSNAX,PARP1,B3GALT2,SGK1,MGST3,LAMTOR2,MAN1A1,GSTO1,RBMX,MRPS2,YWHAB,NCBP1,TRIM39,UCHL3…
GO:0006139	Nucleobase-containing compound metabolic process	49	2659	0.36	1.80e-05	RTFDC1,OSGEP,GCK,DDX39A,SYMPK,QTRT1,GINS2,POLD3,DNAJC8,CDK2,PELO,ABT1,DCK,SSU72,ORC5,POLR2G,NUDT9,DTYMK,RPL38,TYMS,SWI5,GCFC2,EZH2,IMPDH2,TRIM25,TRMT11,MCCC2,RPL22,DNMT1,TOP1,TSNAX,PARP1,RBMX,NCBP1,APRT,PCNA,KIN,PTCD2,DUT,WHSC1,PSMC3IP,ELOVL6,WIBG,SSB,STRAP,INTS8,UQCC3,RAD23A,POLD2
GO:0046483	Heterocycle metabolic process	51	2840	0.35	1.80e-05	RTFDC1,OSGEP,GCK,DDX39A,SYMPK,QTRT1,GINS2,POLD3,DNAJC8,CPOX,CDK2,PELO,ABT1,DCK,SSU72,ORC5,POLR2G,NUDT9,DTYMK,RPL38,TYMS,SWI5,GCFC2,EZH2,IMPDH2,TRIM25,TRMT11,MCCC2,RPL22,DNMT1,TOP1,TSNAX,PARP1,RBMX,NCBP1,APRT,PCNA,KIN,CYP1A1,PTCD2,DUT,WHSC1,PSMC3IP,ELOVL6,WIBG,SSB,STRAP,INTS8,UQCC3,RAD23A,POLD2
GO:0006725	Cellular aromatic compound metabolic process	51	2882	0.35	2.34e-05	RTFDC1,OSGEP,GCK,DDX39A,SYMPK,QTRT1,GINS2,POLD3,DNAJC8,CPOX,CDK2,PELO,ABT1,DCK,SSU72,ORC5,POLR2G,NUDT9,DTYMK,RPL38,TYMS,SWI5,GCFC2,EZH2,IMPDH2,TRIM25,TRMT11,MCCC2,RPL22,DNMT1,TOP1,TSNAX,PARP1,RBMX,NCBP1,APRT,PCNA,KIN,CYP1A1,PTCD2,DUT,WHSC1,PSMC3IP,ELOVL6,WIBG,SSB,STRAP,INTS8,UQCC3,RAD23A,POLD2
GO:1901576	Organic substance biosynthetic process	48	2734	0.34	8.63e-05	RTFDC1,DECR2,SLC25A11,SYMPK,GINS2,MRPS9,POLD3,CPOX,CDK2,ABT1,DCK,SSU72,ORC5,POLR2G,NUDT9,DTYMK,RPL38,TYMS,DEGS1,IMPDH2,TRIM25,MRPL54,ALDH3A2,RPL22,TOP1,PARP1,B3GALT2,MGST3,MAN1A1,GSTO1,RBMX,MRPS2,NCBP1,APRT,PCNA,KIN,CYP1A1,DUT,ASAH1,FDX1L,ELOVL6,SIN3A,IL10,SELT,INTS8,UQCC3,POLD2,B4GALT3
GO:1901360	Organic cyclic compound metabolic process	52	3118	0.32	9.25e-05	RTFDC1,OSGEP,GCK,DDX39A,SYMPK,QTRT1,GINS2,POLD3,DNAJC8,CPOX,CDK2,PELO,ABT1,DCK,SSU72,ORC5,POLR2G,NUDT9,DTYMK,RPL38,TYMS,SWI5,GCFC2,EZH2,IMPDH2,TRIM25,TRMT11,MCCC2,RPL22,DNMT1,TOP1,TSNAX,PARP1,RBMX,NCBP1,APRT,PCNA,KIN,CYP1A1,PTCD2,DUT,WHSC1,FDX1L,PSMC3IP,ELOVL6,WIBG,SSB,STRAP,INTS8,UQCC3,RAD23A,POLD2
GO:0044249	Cellular biosynthetic process	46	2611	0.34	0.00013	RTFDC1,DECR2,SYMPK,GINS2,MRPS9,POLD3,CPOX,CDK2,ABT1,DCK,SSU72,ORC5,POLR2G,NUDT9,DTYMK,RPL38,TYMS,DEGS1,IMPDH2,TRIM25,MRPL54,ALDH3A2,RPL22,TOP1,PARP1,B3GALT2,MGST3,MAN1A1,GSTO1,RBMX,MRPS2,NCBP1,APRT,PCNA,KIN,CYP1A1,DUT,ASAH1,FDX1L,ELOVL6,SIN3A,SELT,INTS8,UQCC3,POLD2,B4GALT3
GO:0044271	Cellular nitrogen compound biosynthetic process	32	1522	0.42	0.00041	SYMPK,MRPS9,POLD3,CPOX,ABT1,DCK,SSU72,POLR2G,NUDT9,DTYMK,RPL38,TYMS,DEGS1,IMPDH2,TRIM25,MRPL54,RPL22,PARP1,B3GALT2,RBMX,MRPS2,NCBP1,APRT,PCNA,DUT,ASAH1,ELOVL6,SELT,INTS8,UQCC3,POLD2,B4GALT3
GO:0006260	DNA replication	11	205	0.83	0.00093	RTFDC1,GINS2,POLD3,CDK2,ORC5,TOP1,PCNA,KIN,DUT,SIN3A,POLD2
GO:0043170	Macromolecule metabolic process	78	6137	0.2	0.00093	UBR7,RTFDC1,PSMA4,OSGEP,FKBP3,DDX39A,CLPP,SYMPK,QTRT1,GINS2,MRPS9,PSMA6,P4HA1,POLD3,DNAJC8,HAT1,CDK2,NAT8,PELO,ABT1,SSU72,TMEM199,IL15,ORC5,KLK1,POLR2G,ADRB2,RPL38,TYMS,SWI5,GCFC2,EZH2,TRIM25,MRPL54,TRMT11,WNK1,RPL22,UBE2I,PSMB10,DNMT1,DPP3,CPZ,TOP1,TSNAX,PARP1,B3GALT2,SGK1,LAMTOR2,MAN1A1,RBMX,MRPS2,YWHAB,NCBP1,TRIM39,UCHL3,PCNA,KIN,PTCD2,DUT,PTPRD,WHSC1,PSMC3IP,SIN3A,WIBG,SSB,PSMC2,STRAP,TNIK,IL…
GO:0090304	Nucleic acid metabolic process	39	2178	0.35	0.00093	RTFDC1,OSGEP,DDX39A,SYMPK,QTRT1,GINS2,POLD3,DNAJC8,CDK2,PELO,ABT1,SSU72,ORC5,POLR2G,RPL38,TYMS,SWI5,GCFC2,EZH2,TRIM25,TRMT11,RPL22,DNMT1,TOP1,TSNAX,PARP1,RBMX,NCBP1,PCNA,KIN,PTCD2,WHSC1,PSMC3IP,WIBG,SSB,STRAP,INTS8,RAD23A,POLD2
GO:0044260	Cellular macromolecule metabolic process	67	4976	0.23	0.0012	UBR7,RTFDC1,PSMA4,FKBP3,CLPP,SYMPK,GINS2,MRPS9,PSMA6,P4HA1,POLD3,HAT1,CDK2,NAT8,PELO,ABT1,SSU72,TMEM199,IL15,ORC5,POLR2G,ADRB2,RPL38,TYMS,SWI5,EZH2,TRIM25,MRPL54,TRMT11,WNK1,RPL22,UBE2I,PSMB10,DNMT1,TOP1,PARP1,B3GALT2,SGK1,LAMTOR2,MAN1A1,RBMX,MRPS2,YWHAB,NCBP1,TRIM39,UCHL3,PCNA,KIN,DUT,PTPRD,WHSC1,PSMC3IP,SIN3A,WIBG,SSB,PSMC2,TNIK,IL10,SELT,INTS8,CDK5RAP3,PRKCSH,RAD23A,TTN,POLD2,B4GALT3,TPTE
GO:1901564	Organonitrogen compound metabolic process	69	5244	0.22	0.0016	UBR7,PSMA4,FKBP3,GCK,CLPP,SLC6A8,MRPS9,PSMA6,P4HA1,HAT1,CPOX,CDK2,NAT8,DCK,SSU72,TMEM199,IL15,KLK1,NUDT9,DTYMK,ADRB2,RPL38,TYMS,DEGS1,EZH2,IMPDH2,TRIM25,MRPL54,WNK1,MCCC2,ALDH3A2,RPL22,UBE2I,PSMB10,DPP3,CPZ,TOP1,PARP1,B3GALT2,SGK1,MGST3,LAMTOR2,MAN1A1,GSTO1,RBMX,MRPS2,YWHAB,TRIM39,UCHL3,APRT,PCNA,CYP1A1,DUT,PTPRD,ASAH1,WHSC1,ELOVL6,SIN3A,PSMC2,TNIK,IVD,SELT,UQCC3,CDK5RAP3,PRKCSH,RAD23A,TTN,B4GALT…
GO:0009059	Macromolecule biosynthetic process	31	1643	0.37	0.0041	RTFDC1,SYMPK,GINS2,MRPS9,POLD3,CDK2,ABT1,SSU72,ORC5,POLR2G,RPL38,TYMS,TRIM25,MRPL54,RPL22,TOP1,PARP1,B3GALT2,MAN1A1,RBMX,MRPS2,NCBP1,PCNA,KIN,DUT,SIN3A,IL10,SELT,INTS8,POLD2,B4GALT3
GO:0009265	2-deoxyribonucleotide biosynthetic process	4	13	1.59	0.0051	DCK,DTYMK,TYMS,DUT
GO:0034645	Cellular macromolecule biosynthetic process	30	1592	0.37	0.0051	RTFDC1,SYMPK,GINS2,MRPS9,POLD3,CDK2,ABT1,SSU72,ORC5,POLR2G,RPL38,TYMS,TRIM25,MRPL54,RPL22,TOP1,PARP1,B3GALT2,MAN1A1,RBMX,MRPS2,NCBP1,PCNA,KIN,DUT,SIN3A,SELT,INTS8,POLD2,B4GALT3
GO:1901990	Regulation of mitotic cell cycle phase transition	14	416	0.63	0.0051	PSMA4,TFAP4,HAUS8,PSMA6,CDK2,EZH2,PSMB10,TRIM39,PCNA,CYP1A1,SIN3A,PSMC2,CDK5RAP3,PHB2
GO:0006259	DNA metabolic process	19	750	0.5	0.0057	RTFDC1,GINS2,POLD3,CDK2,ORC5,POLR2G,TYMS,SWI5,EZH2,TRIM25,DNMT1,TOP1,PARP1,PCNA,KIN,WHSC1,PSMC3IP,RAD23A,POLD2
GO:0070887	Cellular response to chemical stimulus	44	2919	0.28	0.0082	RTFDC1,PSMA4,TFAP4,GCK,PSMA6,CDK2,OSR1,SLAMF8,TMEM199,INHBB,IL15,POLR2G,P2RY1,DTYMK,ADRB2,EZH2,IMPDH2,TRIM25,MTSS1L,WNK1,PSMB10,DNMT1,PARP1,MGST3,LAMTOR2,GSTO1,INA,AS3MT,RBMX,NCBP1,KLF9,APRT,PCNA,CYP1A1,ASAH1,SIN3A,PSMC2,OXR1,IL10,SELT,CA1,CDK5RAP3,PHB2,C2CD5
GO:0006271	DNA strand elongation involved in DNA replication	4	18	1.45	0.0109	GINS2,POLD3,PCNA,POLD2
GO:0042769	DNA damage response, detection of DNA damage	5	39	1.21	0.0109	MRPS9,POLD3,PARP1,PCNA,POLD2
GO:0007346	Regulation of mitotic cell cycle	17	676	0.5	0.0148	PSMA4,TFAP4,HAUS8,PSMA6,CDK2,EZH2,PSMB10,TRIM39,PCNA,CYP1A1,SIN3A,PSMC2,TNIK,IL10,CHMP1B,CDK5RAP3,PHB2
GO:0009123	Nucleoside monophosphate metabolic process	6	72	1.02	0.0148	DCK,DTYMK,TYMS,IMPDH2,APRT,DUT
GO:0009124	Nucleoside monophosphate biosynthetic process	5	43	1.16	0.0148	DCK,TYMS,IMPDH2,APRT,DUT
GO:0009211	Pyrimidine deoxyribonucleoside triphosphate metabolic process	3	6	1.8	0.0148	DTYMK,TYMS,DUT
GO:0010389	Regulation of g2/m transition of mitotic cell cycle	9	198	0.76	0.0148	PSMA4,HAUS8,PSMA6,CDK2,PSMB10,TRIM39,SIN3A,PSMC2,CDK5RAP3
GO:1901362	Organic cyclic compound biosynthetic process	24	1211	0.4	0.0148	SYMPK,POLD3,CPOX,ABT1,DCK,SSU72,POLR2G,NUDT9,DTYMK,TYMS,IMPDH2,TRIM25,PARP1,RBMX,NCBP1,APRT,PCNA,CYP1A1,DUT,FDX1L,ELOVL6,INTS8,UQCC3,POLD2
GO:0018130	Heterocycle biosynthetic process	22	1061	0.42	0.0154	SYMPK,POLD3,CPOX,ABT1,DCK,SSU72,POLR2G,NUDT9,DTYMK,TYMS,IMPDH2,TRIM25,PARP1,RBMX,NCBP1,APRT,PCNA,DUT,ELOVL6,INTS8,UQCC3,POLD2
GO:0019438	Aromatic compound biosynthetic process	22	1070	0.41	0.0169	SYMPK,POLD3,CPOX,ABT1,DCK,SSU72,POLR2G,NUDT9,DTYMK,TYMS,IMPDH2,TRIM25,PARP1,RBMX,NCBP1,APRT,PCNA,DUT,ELOVL6,INTS8,UQCC3,POLD2
GO:0034654	Nucleobase-containing compound biosynthetic process	21	995	0.42	0.0173	SYMPK,POLD3,ABT1,DCK,SSU72,POLR2G,NUDT9,DTYMK,TYMS,IMPDH2,TRIM25,PARP1,RBMX,NCBP1,APRT,PCNA,DUT,ELOVL6,INTS8,UQCC3,POLD2
GO:0009221	Pyrimidine deoxyribonucleotide biosynthetic process	3	8	1.67	0.0236	DTYMK,TYMS,DUT
GO:0010033	Response to organic substance	43	3011	0.25	0.0236	RTFDC1,PSMA4,TFAP4,GCK,PSMA6,CPOX,OSR1,INHBB,IL15,POLR2G,P2RY1,DTYMK,ADRB2,TYMS,EZH2,IMPDH2,TRIM25,MTSS1L,WNK1,PSMB10,DNMT1,PARP1,MGST3,LAMTOR2,GSTO1,INA,RBMX,IGBP1,NCBP1,KLF9,FUNDC1,APRT,PCNA,CYP1A1,ASAH1,SIN3A,PSMC2,IL10,SELT,CA1,CDK5RAP3,PHB2,C2CD5
GO:1901991	Negative regulation of mitotic cell cycle phase transition	9	219	0.71	0.0252	PSMA4,PSMA6,CDK2,EZH2,PSMB10,TRIM39,PCNA,PSMC2,CDK5RAP3
GO:0009157	Deoxyribonucleoside monophosphate biosynthetic process	3	9	1.62	0.0289	DCK,TYMS,DUT
GO:0001889	Liver development	7	129	0.83	0.0294	TYMS,EZH2,PCNA,CYP1A1,PTCD2,IL10,PRKCSH
GO:0071310	Cellular response to organic substance	36	2369	0.28	0.0294	PSMA4,TFAP4,GCK,PSMA6,OSR1,INHBB,IL15,POLR2G,P2RY1,DTYMK,ADRB2,EZH2,IMPDH2,TRIM25,MTSS1L,WNK1,PSMB10,DNMT1,PARP1,LAMTOR2,GSTO1,INA,RBMX,NCBP1,KLF9,APRT,CYP1A1,ASAH1,SIN3A,PSMC2,IL10,SELT,CA1,CDK5RAP3,PHB2,C2CD5
GO:1901701	Cellular response to oxygen-containing compound	21	1055	0.4	0.0316	TFAP4,GCK,CDK2,OSR1,INHBB,IL15,P2RY1,ADRB2,EZH2,DNMT1,PARP1,LAMTOR2,KLF9,APRT,PCNA,SIN3A,OXR1,IL10,SELT,PHB2,C2CD5
GO:0010629	Negative regulation of gene expression	32	2014	0.3	0.0322	TFAP4,DNAJB6,TYROBP,HAT1,CDK2,OSR1,PELO,INHBB,POLR2G,RPL38,TYMS,GCFC2,EZH2,TRIM25,RPL22,UBE2I,DNMT1,TSNAX,PARP1,RBMX,YWHAB,IGBP1,NCBP1,PCNA,SERPINB1,WHSC1,SIN3A,WIBG,SSB,STRAP,IL10,PHB2
GO:0010972	Negative regulation of g2/m transition of mitotic cell cycle	6	92	0.91	0.0322	PSMA4,PSMA6,PSMB10,TRIM39,PSMC2,CDK5RAP3
GO:0016071	mRNA metabolic process	16	678	0.47	0.0322	DDX39A,SYMPK,DNAJC8,PELO,SSU72,POLR2G,RPL38,GCFC2,RPL22,RBMX,NCBP1,KIN,PTCD2,WIBG,SSB,STRAP
GO:0030148	Sphingolipid biosynthetic process	6	93	0.91	0.0330	DEGS1,ALDH3A2,B3GALT2,ASAH1,ELOVL6,B4GALT3
GO:0044248	Cellular catabolic process	29	1758	0.32	0.0344	PSMA4,DECR2,CLPP,PSMA6,CDK2,PELO,TMEM199,POLR2G,NUDT9,RPL38,TRIM25,MCCC2,ALDH3A2,RPL22,UBE2I,PSMB10,GSTO1,NCBP1,UCHL3,FUNDC1,CYP1A1,DUT,ASAH1,WIBG,SSB,PSMC2,IVD,PHB2,RAD23A
GO:0097421	Liver regeneration	4	31	1.21	0.0374	TYMS,EZH2,PCNA,IL10
GO:0009987	Cellular process	138	15024	0.06	0.0377	UBR7,RTFDC1,PSMA4,TFAP4,OSGEP,FKBP3,DECR2,GCK,SLC25A11,HLF,DAZAP1,DDX39A,CLPP,SYMPK,QTRT1,SLC6A8,GINS2,HAUS8,MRPS9,PSMA6,DNAJB6,TYROBP,POF1B,P4HA1,POLD3,DNAJC8,HAT1,CPOX,CDK2,EMP3,SFT2D2,OSR1,NAT8,GPR128,RABL3,PELO,ABT1,DCK,SLAMF8,SSU72,TMEM199,INHBB,IL15,ORC5,POLR2G,NUDT9,P2RY1,DTYMK,ADRB2,CNNM3,RPL38,TYMS,DEGS1,SWI5,AQP10,GCFC2,EZH2,TIMM22,IMPDH2,TRIM25,TMED9,MRPL54,TRMT11,MTSS1L,WNK1,COX19,MCC…
GO:0006396	RNA processing	18	854	0.42	0.0413	OSGEP,DDX39A,SYMPK,QTRT1,DNAJC8,ABT1,SSU72,POLR2G,GCFC2,TRMT11,TSNAX,RBMX,NCBP1,KIN,PTCD2,SSB,STRAP,INTS8
GO:0044403	Symbiotic process	18	865	0.42	0.0458	PSMA4,TFAP4,INHBB,RPL38,TRIM25,RPL22,UBE2I,PSMB10,TOP1,CFH,YWHAB,PCNA,KIN,SSB,CHMP1B,CDK5RAP3,PHB2,RAD23A
GO:0045930	Negative regulation of mitotic cell cycle	10	308	0.61	0.0463	PSMA4,PSMA6,CDK2,EZH2,PSMB10,TRIM39,PCNA,PSMC2,IL10,CDK5RAP3
GO:0006974	Cellular response to dna damage stimulus	17	793	0.43	0.0478	TFAP4,GINS2,MRPS9,POLD3,CDK2,POLR2G,SWI5,TRIM25,PARP1,SGK1,TRIM39,PCNA,KIN,WHSC1,CDK5RAP3,RAD23A,POLD2
GO:0034404	Nucleobase-containing small molecule biosynthetic process	6	105	0.86	0.0488	DCK,NUDT9,DTYMK,IMPDH2,APRT,DUT

## Sheet: Table S3
Supplementary Table 3 – Top-10 biological process (Gene Ontology) of the DEGs identified in the intestine of juvenile gilthead seabream (Sparus aurata) fed the D. hansenii diet.
GO term ID	Term description	Observed gene count	Background gene count	Strength	False discovery rate (FDR)	Matching DEGs in the network (labels)
GO:0006807	Nitrogen compound metabolic process	95	6852	0.24	6.49e-07	ubr7	rtf2	psma4	osgep	fkbp3	gck	ddx39a	clpp	sympk	qtrt1	slc6a8	gins2	mrps9	psma6	p4ha1	pold3	dnajc8	hat1	cpox	cdk2	nat8	pelo	abt1	dck	ssu72	tmem199	il15	orc5	klk1	polr2g	nudt9	dtymk	adrb2	rpl38	tyms	degs1	swi5	gcfc2	ezh2	impdh2	trim25	mrpl54	trmt11	wnk1
GO:1901576	Organic substance biosynthetic process	48	2734	0.34	9.75e-05	rtf2	decr2	slc25a11	sympk	gins2	mrps9	pold3	cpox	cdk2	abt1	dck	ssu72	orc5	polr2g	nudt9	dtymk	rpl38	tyms	degs1	impdh2	trim25	mrpl54	aldh3a2	rpl22	top1	parp1	b3galt2	mgst3	man1a1	gsto1	rbmx	mrps2	ncbp1	aprt	pcna	kin	cyp1a1	dut	asah1	fdx2	elovl6	sin3a	il10	selenot
GO:0070887	Cellular response to chemical stimulus	44	2919	0.27	0.0094	rtf2	psma4	tfap4	gck	psma6	cdk2	osr1	slamf8	tmem199	inhbb	il15	polr2g	p2ry1	dtymk	adrb2	ezh2	impdh2	trim25	mtss2	wnk1	psmb10	dnmt1	parp1	mgst3	lamtor2	gsto1	ina	as3mt	rbmx	ncbp1	klf9	aprt	pcna	cyp1a1	asah1	sin3a	psmc2	oxr1	il10	selenot	ca1	cdk5rap3	phb2	c2cd5
GO:0090304	Nucleic acid metabolic process	39	2178	0.35	0.00093	rtf2	osgep	ddx39a	sympk	qtrt1	gins2	pold3	dnajc8	cdk2	pelo	abt1	ssu72	orc5	polr2g	rpl38	tyms	swi5	gcfc2	ezh2	trim25	trmt11	rpl22	dnmt1	top1	tsnax	parp1	rbmx	ncbp1	pcna	kin	ptcd2	nsd2	psmc3ip	pym1	ssb	strap	ints8	rad23a	pold2
GO:0010629	Negative regulation of gene expression	32	2014	0.3	0.0322	tfap4	dnajb6	tyrobp	hat1	cdk2	osr1	pelo	inhbb	polr2g	rpl38	tyms	gcfc2	ezh2	trim25	rpl22	ube2i	dnmt1	tsnax	parp1	rbmx	ywhab	igbp1	ncbp1	pcna	serpinb1	nsd2	sin3a	pym1	ssb	strap	il10	phb2
GO:0044248	Cellular catabolic process	29	1758	0.31	0.0372	psma4	decr2	clpp	psma6	cdk2	pelo	tmem199	polr2g	nudt9	rpl38	trim25	mccc2	aldh3a2	rpl22	ube2i	psmb10	gsto1	ncbp1	uchl3	fundc1	cyp1a1	dut	asah1	pym1	ssb	psmc2	ivd	phb2	rad23a
GO:0018130	Heterocycle biosynthetic process	22	1061	0.41	0.0165	sympk	pold3	cpox	abt1	dck	ssu72	polr2g	nudt9	dtymk	tyms	impdh2	trim25	parp1	rbmx	ncbp1	aprt	pcna	dut	elovl6	ints8	uqcc3	pold2
GO:1901701	Cellular response to oxygen-containing compound	21	1055	0.39	0.0325	tfap4	gck	cdk2	osr1	inhbb	il15	p2ry1	adrb2	ezh2	dnmt1	parp1	lamtor2	klf9	aprt	pcna	sin3a	oxr1	il10	selenot	phb2	c2cd5
GO:0006259	DNA metabolic process	19	750	0.5	0.0057	rtf2	gins2	pold3	cdk2	orc5	polr2g	tyms	swi5	ezh2	trim25	dnmt1	top1	parp1	pcna	kin	nsd2	psmc3ip	rad23a	pold2
GO:0044403	Symbiotic process	18	865	0.41	0.0487	psma4	tfap4	inhbb	rpl38	trim25	rpl22	ube2i	psmb10	top1	cfh	ywhab	pcna	kin	ssb	chmp1b	cdk5rap3	phb2	rad23a
[truncated: 51 more columns]

## Sheet: Table S4
Supplementary Table 4 – Representative cluster of the functional enrichment network for biological processes based on the related functions of the differentially expressed genes (DEGs) in the anterior-mid intestine of gilthead seabream (Sparus aurata) fed experimental low fishmeal diets containing Debaryomyces hansenii (1.1%, 17.2 x 105 cfu; Yeast diet) or devoid of the probiotic (Control diet).
Protein metabolism cluster
Node GO	Node GO Term	Node Groups	Node Number	Associated Genes Found
GO:0044260	cellular macromolecule metabolic process	Group0	1	[B3GALT2, B4GALT3, CDK2, CDK5RAP3, EZH2, IL15, MAN1A1, MRPL54, MRPS2, MRPS9, NSD2, PARP1, PCNA, PRKCSH, PSMA4, PSMA6, PSMC2, RAD23A, RPL22, RPL38, SELENOT, SIN3A, TOP1, TRIM25, TRIM39, UBE2I, UCHL3]
GO:0006677	glycosylceramide metabolic process	Group1	1	[B3GALT2, B4GALT3, NAT8]
GO:1901564	organonitrogen compound metabolic process	Group2	2	[ADRB2, B3GALT2, B4GALT3, CDK2, CDK5RAP3, CLPP, CPZ, DPP3, EZH2, HAT1, IL15, KLK1, MAN1A1, MRPL54, MRPS2, MRPS9, NAT8, NSD2, P4HA1, PARP1, PRKCSH, PSMA4, PSMA6, PSMB10, PSMC2, PTPRD, RAD23A, RBMX, RPL22, RPL38, SELENOT, SGK1, SIN3A, SSU72, TMEM199, TNIK, TOP1, TPTE, TRIM25, TRIM39, TTN, UBE2I, UBR7, UCHL3, WNK1, YWHAB]
GO:0019538	protein metabolic process	Group2	1	[ADRB2, B3GALT2, B4GALT3, CDK2, CDK5RAP3, CLPP, CPZ, DPP3, EZH2, HAT1, IL15, KLK1, MAN1A1, MRPL54, MRPS2, MRPS9, NAT8, NSD2, P4HA1, PARP1, PRKCSH, PSMA4, PSMA6, PSMB10, PSMC2, PTPRD, RAD23A, RBMX, RPL22, RPL38, SELENOT, SGK1, SIN3A, SSU72, TMEM199, TNIK, TOP1, TPTE, TRIM25, TRIM39, TTN, UBE2I, UBR7, UCHL3, WNK1, YWHAB]
GO:0043412	macromolecule modification	Group3	3	[ADRB2, B3GALT2, B4GALT3, CDK2, CDK5RAP3, EZH2, HAT1, IL15, MAN1A1, NAT8, NSD2, P4HA1, PARP1, PTPRD, SGK1, SIN3A, SSU72, TNIK, TOP1, TPTE, TRIM25, TRIM39, TTN, UBE2I, UBR7, UCHL3, WNK1, YWHAB]
GO:0036211	protein modification process	Group3	1	[ADRB2, B3GALT2, B4GALT3, CDK2, CDK5RAP3, EZH2, HAT1, IL15, MAN1A1, NAT8, NSD2, P4HA1, PARP1, PTPRD, SGK1, SIN3A, SSU72, TNIK, TOP1, TPTE, TRIM25, TRIM39, TTN, UBE2I, UBR7, UCHL3, WNK1, YWHAB]
GO:0018193	peptidyl-amino acid modification	Group3	2	[CDK2, EZH2, HAT1, IL15, NAT8, NSD2, P4HA1, PARP1, SGK1, SIN3A, TOP1, TTN, UBE2I, WNK1]
GO:0008152	metabolic process	Group4	4	[ADRB2, B3GALT2, B4GALT3, CDK2, CDK5RAP3, CLPP, CPZ, DPP3, EZH2, HAT1, IL15, KLK1, MAN1A1, MRPL54, MRPS2, MRPS9, NAT8, NSD2, P4HA1, PARP1, PCNA, PRKCSH, PSMA4, PSMA6, PSMB10, PSMC2, PTPRD, RAD23A, RBMX, RPL22, RPL38, SELENOT, SGK1, SIN3A, SSU72, TMEM199, TNIK, TOP1, TPTE, TRIM25, TRIM39, TTN, UBE2I, UBR7, UCHL3, WNK1, YWHAB]
GO:0006807	nitrogen compound metabolic process	Group4	5	[ADRB2, B3GALT2, B4GALT3, CDK2, CDK5RAP3, CLPP, CPZ, DPP3, EZH2, HAT1, IL15, KLK1, MAN1A1, MRPL54, MRPS2, MRPS9, NAT8, NSD2, P4HA1, PARP1, PCNA, PRKCSH, PSMA4, PSMA6, PSMB10, PSMC2, PTPRD, RAD23A, RBMX, RPL22, RPL38, SELENOT, SGK1, SIN3A, SSU72, TMEM199, TNIK, TOP1, TPTE, TRIM25, TRIM39, TTN, UBE2I, UBR7, UCHL3, WNK1, YWHAB]
GO:0044238	primary metabolic process	Group4	2	[ADRB2, B3GALT2, B4GALT3, CDK2, CDK5RAP3, CLPP, CPZ, DPP3, EZH2, HAT1, IL15, KLK1, MAN1A1, MRPL54, MRPS2, MRPS9, NAT8, NSD2, P4HA1, PARP1, PCNA, PRKCSH, PSMA4, PSMA6, PSMB10, PSMC2, PTPRD, RAD23A, RBMX, RPL22, RPL38, SELENOT, SGK1, SIN3A, SSU72, TMEM199, TNIK, TOP1, TPTE, TRIM25, TRIM39, TTN, UBE2I, UBR7, UCHL3, WNK1, YWHAB]
GO:0071704	organic substance metabolic process	Group4	3	[ADRB2, B3GALT2, B4GALT3, CDK2, CDK5RAP3, CLPP, CPZ, DPP3, EZH2, HAT1, IL15, KLK1, MAN1A1, MRPL54, MRPS2, MRPS9, NAT8, NSD2, P4HA1, PARP1, PCNA, PRKCSH, PSMA4, PSMA6, PSMB10, PSMC2, PTPRD, RAD23A, RBMX, RPL22, RPL38, SELENOT, SGK1, SIN3A, SSU72, TMEM199, TNIK, TOP1, TPTE, TRIM25, TRIM39, TTN, UBE2I, UBR7, UCHL3, WNK1, YWHAB]
GO:0043170	macromolecule metabolic process	Group4	1	[ADRB2, B3GALT2, B4GALT3, CDK2, CDK5RAP3, CLPP, CPZ, DPP3, EZH2, HAT1, IL15, KLK1, MAN1A1, MRPL54, MRPS2, MRPS9, NAT8, NSD2, P4HA1, PARP1, PCNA, PRKCSH, PSMA4, PSMA6, PSMB10, PSMC2, PTPRD, RAD23A, RBMX, RPL22, RPL38, SELENOT, SGK1, SIN3A, SSU72, TMEM199, TNIK, TOP1, TPTE, TRIM25, TRIM39, TTN, UBE2I, UBR7, UCHL3, WNK1, YWHAB]
GO:1901575	organic substance catabolic process	Group5	11	[CDK2, CDK5RAP3, CLPP, DPP3, MAN1A1, NAT8, PRKCSH, PSMA4, PSMA6, PSMB10, PSMC2, RAD23A, TMEM199, TRIM25, TRIM39, UBE2I, UCHL3]
GO:0009057	macromolecule catabolic process	Group5	4	[CDK2, CDK5RAP3, CLPP, DPP3, MAN1A1, PSMA4, PSMA6, PSMB10, PSMC2, RAD23A, TMEM199, TRIM25, TRIM39, UBE2I, UCHL3]
GO:1901565	organonitrogen compound catabolic process	Group5	5	[CDK2, CDK5RAP3, CLPP, DPP3, MAN1A1, NAT8, PSMA4, PSMA6, PSMB10, PSMC2, RAD23A, TMEM199, TRIM25, TRIM39, UBE2I, UCHL3]
GO:0006508	proteolysis	Group5	3	[CDK2, CDK5RAP3, CLPP, CPZ, DPP3, KLK1, MAN1A1, PARP1, PSMA4, PSMA6, PSMB10, PSMC2, RAD23A, RBMX, TRIM25, TRIM39, UBE2I, UCHL3]
GO:0030163	protein catabolic process	Group5	1	[CDK2, CDK5RAP3, CLPP, DPP3, MAN1A1, PSMA4, PSMA6, PSMB10, PSMC2, RAD23A, TMEM199, TRIM25, TRIM39, UBE2I, UCHL3]
GO:0043632	modification-dependent macromolecule catabolic process	Group5	8	[CDK2, CDK5RAP3, MAN1A1, PSMA4, PSMA6, PSMC2, RAD23A, TRIM25, TRIM39, UBE2I, UCHL3]
GO:0051603	proteolysis involved in protein catabolic process	Group5	2	[CDK2, CDK5RAP3, CLPP, MAN1A1, PSMA4, PSMA6, PSMB10, PSMC2, RAD23A, TRIM25, TRIM39, UBE2I, UCHL3]
GO:0010498	proteasomal protein catabolic process	Group5	10	[CDK2, MAN1A1, PSMA4, PSMA6, PSMB10, PSMC2, RAD23A, TRIM25, TRIM39]
GO:0019941	modification-dependent protein catabolic process	Group5	6	[CDK2, CDK5RAP3, MAN1A1, PSMA4, PSMA6, PSMC2, RAD23A, TRIM25, TRIM39, UBE2I, UCHL3]
GO:0006511	ubiquitin-dependent protein catabolic process	Group5	7	[CDK2, CDK5RAP3, MAN1A1, PSMA4, PSMA6, PSMC2, RAD23A, TRIM25, TRIM39, UBE2I, UCHL3]
GO:0043161	proteasome-mediated ubiquitin-dependent protein catabolic process	Group5	9	[CDK2, MAN1A1, PSMA4, PSMA6, PSMC2, RAD23A, TRIM25, TRIM39]
Nucleotide metabolism cluster
Node GO	Node GO Term	Node Groups	Node Number	Associated Genes Found
GO:0006725	cellular aromatic compound metabolic process	Group0	2	[APRT, DCK, DTYMK, DUT, ELOVL6, IMPDH2, NUDT9, PARP1, PCNA, POLD2, POLD3, TYMS, UQCC3]
GO:0034641	cellular nitrogen compound metabolic process	Group0	4	[APRT, DCK, DTYMK, DUT, ELOVL6, IMPDH2, NUDT9, PARP1, PCNA, POLD2, POLD3, TYMS, UQCC3]
GO:0046483	heterocycle metabolic process	Group0	5	[APRT, DCK, DTYMK, DUT, ELOVL6, IMPDH2, NUDT9, PARP1, PCNA, POLD2, POLD3, TYMS, UQCC3]
GO:1901360	organic cyclic compound metabolic process	Group0	3	[APRT, DCK, DTYMK, DUT, ELOVL6, IMPDH2, NUDT9, PARP1, PCNA, POLD2, POLD3, TYMS, UQCC3]
GO:0006139	nucleobase-containing compound metabolic process	Group0	1	[APRT, DCK, DTYMK, DUT, ELOVL6, IMPDH2, NUDT9, PARP1, PCNA, POLD2, POLD3, TYMS, UQCC3]
GO:0009058	biosynthetic process	Group1	4	[APRT, DCK, DTYMK, DUT, ELOVL6, IMPDH2, PARP1, PCNA, POLD2, POLD3, TYMS, UQCC3]
GO:0044249	cellular biosynthetic process	Group1	7	[APRT, DCK, DTYMK, DUT, ELOVL6, IMPDH2, PARP1, PCNA, POLD2, POLD3, TYMS, UQCC3]
GO:1901576	organic substance biosynthetic process	Group1	8	[APRT, DCK, DTYMK, DUT, ELOVL6, IMPDH2, PARP1, PCNA, POLD2, POLD3, TYMS, UQCC3]
GO:0018130	heterocycle biosynthetic process	Group1	2	[APRT, DCK, DTYMK, DUT, ELOVL6, IMPDH2, PARP1, PCNA, POLD2, POLD3, TYMS, UQCC3]
GO:0019438	aromatic compound biosynthetic process	Group1	6	[APRT, DCK, DTYMK, DUT, ELOVL6, IMPDH2, PARP1, PCNA, POLD2, POLD3, TYMS, UQCC3]
GO:0044271	cellular nitrogen compound biosynthetic process	Group1	3	[APRT, DCK, DTYMK, DUT, ELOVL6, IMPDH2, PARP1, PCNA, POLD2, POLD3, TYMS, UQCC3]
GO:1901362	organic cyclic compound biosynthetic process	Group1	5	[APRT, DCK, DTYMK, DUT, ELOVL6, IMPDH2, PARP1, PCNA, POLD2, POLD3, TYMS, UQCC3]
GO:0034654	nucleobase-containing compound biosynthetic process	Group1	1	[APRT, DCK, DTYMK, DUT, ELOVL6, IMPDH2, PARP1, PCNA, POLD2, POLD3, TYMS, UQCC3]
GO:0006259	DNA metabolic process	Group2	4	[DUT, PARP1, PCNA, POLD2, POLD3, TYMS]
GO:0006260	DNA replication	Group2	10	[DUT, PCNA, POLD2, POLD3]
GO:0022616	DNA strand elongation	Group2	6	[PCNA, POLD2, POLD3]
GO:0071897	DNA biosynthetic process	Group2	9	[PCNA, POLD2, POLD3, TYMS]
GO:0034644	cellular response to UV	Group2	8	[PARP1, PCNA, POLD3]
GO:0000731	DNA synthesis involved in DNA repair	Group2	7	[PCNA, POLD2, POLD3]
GO:0006301	postreplication repair	Group2	5	[PCNA, POLD2, POLD3]
GO:0006271	DNA strand elongation involved in DNA replication	Group2	1	[PCNA, POLD2, POLD3]
GO:0019985	translesion synthesis	Group2	2	[PCNA, POLD2, POLD3]
GO:0042276	error-prone translesion synthesis	Group2	3	[POLD2, POLD3]
GO:0006231	dTMP biosynthetic process	Group3	18	[DUT, TYMS]
GO:0006235	dTTP biosynthetic process	Group3	67	[DTYMK, TYMS]
GO:0044281	small molecule metabolic process	Group3	25	[APRT, DCK, DTYMK, DUT, ELOVL6, IMPDH2, NUDT9, PARP1, TYMS, UQCC3]
GO:0006793	phosphorus metabolic process	Group3	48	[APRT, DCK, DTYMK, DUT, ELOVL6, IMPDH2, NUDT9, PARP1, TYMS, UQCC3]
GO:1901135	carbohydrate derivative metabolic process	Group3	24	[APRT, DCK, DTYMK, DUT, ELOVL6, IMPDH2, NUDT9, PARP1, TYMS, UQCC3]
GO:0019637	organophosphate metabolic process	Group3	27	[APRT, DCK, DTYMK, DUT, ELOVL6, IMPDH2, NUDT9, PARP1, TYMS, UQCC3]
GO:0006796	phosphate-containing compound metabolic process	Group3	47	[APRT, DCK, DTYMK, DUT, ELOVL6, IMPDH2, NUDT9, PARP1, TYMS, UQCC3]
GO:0055086	nucleobase-containing small molecule metabolic process	Group3	23	[APRT, DCK, DTYMK, DUT, ELOVL6, IMPDH2, NUDT9, PARP1, TYMS, UQCC3]
GO:0072521	purine-containing compound metabolic process	Group3	39	[APRT, DCK, ELOVL6, IMPDH2, NUDT9, PARP1, UQCC3]
GO:0072527	pyrimidine-containing compound metabolic process	Group3	35	[DCK, DTYMK, DUT, TYMS]
GO:1901137	carbohydrate derivative biosynthetic process	Group3	22	[APRT, DCK, DTYMK, DUT, ELOVL6, IMPDH2, PARP1, TYMS, UQCC3]
GO:1901566	organonitrogen compound biosynthetic process	Group3	21	[APRT, DCK, DTYMK, DUT, ELOVL6, IMPDH2, PARP1, TYMS, UQCC3]
GO:0019692	deoxyribose phosphate metabolic process	Group3	49	[DCK, DTYMK, DUT, TYMS]
GO:0019693	ribose phosphate metabolic process	Group3	17	[APRT, DCK, ELOVL6, IMPDH2, NUDT9, PARP1, UQCC3]
GO:0090407	organophosphate biosynthetic process	Group3	60	[APRT, DCK, DTYMK, DUT, ELOVL6, IMPDH2, PARP1, TYMS, UQCC3]
GO:0006753	nucleoside phosphate metabolic process	Group3	26	[APRT, DCK, DTYMK, DUT, ELOVL6, IMPDH2, NUDT9, PARP1, TYMS, UQCC3]
GO:0034404	nucleobase-containing small molecule biosynthetic process	Group3	43	[APRT, DTYMK]
GO:0043101	purine-containing compound salvage	Group3	66	[APRT, DCK]
GO:0072522	purine-containing compound biosynthetic process	Group3	14	[APRT, DCK, ELOVL6, IMPDH2, PARP1, UQCC3]
GO:0072528	pyrimidine-containing compound biosynthetic process	Group3	58	[DCK, DTYMK, DUT, TYMS]
GO:1901659	glycosyl compound biosynthetic process	Group3	44	[APRT, DTYMK]
GO:0046385	deoxyribose phosphate biosynthetic process	Group3	4	[DCK, DTYMK, DUT, TYMS]
GO:0046390	ribose phosphate biosynthetic process	Group3	37	[APRT, DCK, ELOVL6, IMPDH2, PARP1, UQCC3]
GO:0009117	nucleotide metabolic process	Group3	3	[APRT, DCK, DTYMK, DUT, ELOVL6, IMPDH2, NUDT9, PARP1, TYMS, UQCC3]
GO:0009123	nucleoside monophosphate metabolic process	Group3	45	[APRT, DCK, DTYMK, DUT, IMPDH2, TYMS]
GO:0009141	nucleoside triphosphate metabolic process	Group3	56	[DTYMK, DUT, IMPDH2, PARP1, TYMS, UQCC3]
GO:0009163	nucleoside biosynthetic process	Group3	61	[APRT, DTYMK]
GO:1901293	nucleoside phosphate biosynthetic process	Group3	46	[APRT, DCK, DTYMK, DUT, ELOVL6, IMPDH2, PARP1, TYMS, UQCC3]
GO:0009262	deoxyribonucleotide metabolic process	Group3	28	[DCK, DTYMK, DUT, TYMS]
GO:0006163	purine nucleotide metabolic process	Group3	16	[APRT, DCK, ELOVL6, IMPDH2, NUDT9, PARP1, UQCC3]
GO:0006220	pyrimidine nucleotide metabolic process	Group3	68	[DCK, DTYMK, DUT, TYMS]
GO:0009259	ribonucleotide metabolic process	Group3	15	[APRT, DCK, ELOVL6, IMPDH2, NUDT9, PARP1, UQCC3]
GO:0009124	nucleoside monophosphate biosynthetic process	Group3	2	[APRT, DCK, DUT, IMPDH2, TYMS]
GO:0009126	purine nucleoside monophosphate metabolic process	Group3	63	[APRT, DCK, IMPDH2]
GO:0009129	pyrimidine nucleoside monophosphate metabolic process	Group3	20	[DCK, DUT, TYMS]
GO:0009142	nucleoside triphosphate biosynthetic process	Group3	36	[DTYMK, IMPDH2, PARP1, TYMS, UQCC3]
GO:0009147	pyrimidine nucleoside triphosphate metabolic process	Group3	7	[DTYMK, DUT, TYMS]
GO:0009161	ribonucleoside monophosphate metabolic process	Group3	32	[APRT, DCK, IMPDH2]
GO:0009162	deoxyribonucleoside monophosphate metabolic process	Group3	42	[DCK, DUT, TYMS]
GO:0009165	nucleotide biosynthetic process	Group3	1	[APRT, DCK, DTYMK, DUT, ELOVL6, IMPDH2, PARP1, TYMS, UQCC3]
GO:0009200	deoxyribonucleoside triphosphate metabolic process	Group3	52	[DTYMK, DUT, TYMS]
GO:0009394	2'-deoxyribonucleotide metabolic process	Group3	64	[DCK, DTYMK, DUT, TYMS]
GO:0043173	nucleotide salvage	Group3	30	[APRT, DCK]
GO:0009263	deoxyribonucleotide biosynthetic process	Group3	9	[DCK, DTYMK, DUT, TYMS]
GO:0006164	purine nucleotide biosynthetic process	Group3	57	[APRT, DCK, ELOVL6, IMPDH2, PARP1, UQCC3]
GO:0006221	pyrimidine nucleotide biosynthetic process	Group3	51	[DCK, DTYMK, DUT, TYMS]
GO:0009150	purine ribonucleotide metabolic process	Group3	13	[APRT, ELOVL6, IMPDH2, NUDT9, PARP1, UQCC3]
GO:0009260	ribonucleotide biosynthetic process	Group3	12	[APRT, DCK, ELOVL6, IMPDH2, PARP1, UQCC3]
GO:0032261	purine nucleotide salvage	Group3	31	[APRT, DCK]
GO:0009127	purine nucleoside monophosphate biosynthetic process	Group3	53	[APRT, DCK, IMPDH2]
GO:0009130	pyrimidine nucleoside monophosphate biosynthetic process	Group3	55	[DCK, DUT, TYMS]
GO:0009145	purine nucleoside triphosphate biosynthetic process	Group3	54	[IMPDH2, PARP1, UQCC3]
GO:0009156	ribonucleoside monophosphate biosynthetic process	Group3	62	[APRT, DCK, IMPDH2]
GO:0009157	deoxyribonucleoside monophosphate biosynthetic process	Group3	29	[DCK, DUT, TYMS]
GO:0009176	pyrimidine deoxyribonucleoside monophosphate metabolic process	Group3	59	[DUT, TYMS]
GO:0009201	ribonucleoside triphosphate biosynthetic process	Group3	33	[IMPDH2, PARP1, UQCC3]
GO:0009202	deoxyribonucleoside triphosphate biosynthetic process	Group3	10	[DTYMK, TYMS]
GO:0009211	pyrimidine deoxyribonucleoside triphosphate metabolic process	Group3	69	[DTYMK, DUT, TYMS]
GO:0009219	pyrimidine deoxyribonucleotide metabolic process	Group3	6	[DTYMK, DUT, TYMS]
GO:0009265	2'-deoxyribonucleotide biosynthetic process	Group3	38	[DCK, DTYMK, DUT, TYMS]
GO:0009152	purine ribonucleotide biosynthetic process	Group3	11	[APRT, ELOVL6, IMPDH2, PARP1, UQCC3]
GO:0009168	purine ribonucleoside monophosphate biosynthetic process	Group3	40	[APRT, IMPDH2]
GO:0009177	pyrimidine deoxyribonucleoside monophosphate biosynthetic process	Group3	19	[DUT, TYMS]
GO:0009206	purine ribonucleoside triphosphate biosynthetic process	Group3	34	[IMPDH2, PARP1, UQCC3]
GO:0009212	pyrimidine deoxyribonucleoside triphosphate biosynthetic process	Group3	8	[DTYMK, TYMS]
GO:0009221	pyrimidine deoxyribonucleotide biosynthetic process	Group3	5	[DTYMK, DUT, TYMS]
GO:0046073	dTMP metabolic process	Group3	41	[DUT, TYMS]
GO:0046075	dTTP metabolic process	Group3	50	[DTYMK, TYMS]
GO:0006177	GMP biosynthetic process	Group3	65	[APRT, IMPDH2]
Lipid metabolism cluster
Node GO	Node GO Term	Node Groups	Node Number	Associated Genes Found
GO:0044242	cellular lipid catabolic process	Group0	1	[ASAH1, DECR2, IVD]
GO:0006629	lipid metabolic process	Group1	2	[ALDH3A2, ASAH1, B3GALT2, B4GALT3, DECR2, DEGS1, ELOVL6, IVD]
GO:0044255	cellular lipid metabolic process	Group1	1	[ALDH3A2, ASAH1, B3GALT2, B4GALT3, DECR2, DEGS1, ELOVL6, IVD]
GO:0044281	small molecule metabolic process	Group2	11	[ALDH3A2, ASAH1, DECR2, DEGS1, ELOVL6, IVD]
GO:0006082	organic acid metabolic process	Group2	3	[ALDH3A2, ASAH1, DECR2, DEGS1, ELOVL6, IVD]
GO:0044283	small molecule biosynthetic process	Group2	6	[ASAH1, DECR2, DEGS1, ELOVL6]
GO:0008610	lipid biosynthetic process	Group2	7	[ASAH1, B3GALT2, B4GALT3, DECR2, DEGS1, ELOVL6]
GO:0043436	oxoacid metabolic process	Group2	4	[ALDH3A2, ASAH1, DECR2, DEGS1, ELOVL6, IVD]
GO:0019752	carboxylic acid metabolic process	Group2	8	[ALDH3A2, ASAH1, DECR2, DEGS1, ELOVL6, IVD]
GO:0006631	fatty acid metabolic process	Group2	1	[ALDH3A2, ASAH1, DECR2, DEGS1, ELOVL6, IVD]
GO:0032787	monocarboxylic acid metabolic process	Group2	2	[ALDH3A2, ASAH1, DECR2, DEGS1, ELOVL6, IVD]
GO:0033559	unsaturated fatty acid metabolic process	Group2	10	[DECR2, DEGS1, ELOVL6]
GO:0006633	fatty acid biosynthetic process	Group2	9	[DECR2, DEGS1, ELOVL6]
GO:0072330	monocarboxylic acid biosynthetic process	Group2	12	[DECR2, DEGS1, ELOVL6]
GO:0006636	unsaturated fatty acid biosynthetic process	Group2	5	[DECR2, DEGS1, ELOVL6]
GO:0044283	small molecule biosynthetic process	Group3	4	[ASAH1, DECR2, DEGS1, ELOVL6]
GO:0008610	lipid biosynthetic process	Group3	3	[ASAH1, B3GALT2, B4GALT3, DECR2, DEGS1, ELOVL6]
GO:0043603	cellular amide metabolic process	Group3	5	[ASAH1, B3GALT2, B4GALT3, DEGS1, ELOVL6]
GO:0006643	membrane lipid metabolic process	Group3	13	[ASAH1, B3GALT2, B4GALT3, DEGS1, ELOVL6]
GO:0006665	sphingolipid metabolic process	Group3	14	[ASAH1, B3GALT2, B4GALT3, DEGS1, ELOVL6]
GO:0043604	amide biosynthetic process	Group3	16	[ASAH1, B3GALT2, B4GALT3, DEGS1, ELOVL6]
GO:0046467	membrane lipid biosynthetic process	Group3	2	[ASAH1, B3GALT2, B4GALT3, DEGS1, ELOVL6]
GO:0006672	ceramide metabolic process	Group3	12	[ASAH1, B3GALT2, B4GALT3, DEGS1]
GO:0030148	sphingolipid biosynthetic process	Group3	1	[ASAH1, B3GALT2, B4GALT3, DEGS1, ELOVL6]
GO:0019374	galactolipid metabolic process	Group3	7	[B3GALT2, B4GALT3]
GO:0006677	glycosylceramide metabolic process	Group3	8	[B3GALT2, B4GALT3]
GO:0006688	glycosphingolipid biosynthetic process	Group3	9	[B3GALT2, B4GALT3]
GO:0019375	galactolipid biosynthetic process	Group3	6	[B3GALT2, B4GALT3]
GO:0046513	ceramide biosynthetic process	Group3	11	[ASAH1, B3GALT2, B4GALT3, DEGS1]
GO:0006681	galactosylceramide metabolic process	Group3	15	[B3GALT2, B4GALT3]
GO:0046476	glycosylceramide biosynthetic process	Group3	10	[B3GALT2, B4GALT3]
GO:0006682	galactosylceramide biosynthetic process	Group3	5	[B3GALT2, B4GALT3]
Regulation of Antioxidant Capacity
Node GO	Node GO Term	Node Groups	Node Number	Associated Genes Found
GO:0003012	muscle system process	Group0	1	[ADRB2, EZH2, GSTO1, P2RY1, PARP1]
GO:0032879	regulation of localization	Group1	1	[ADRB2, C2CD5, GSTO1, INHBB, OSR1, P2RY1, PARP1, PHB2, SELENOT]
GO:0046887	positive regulation of hormone secretion	Group2	1	[INHBB, P2RY1, SELENOT]
GO:0009636	response to toxic substance	Group3	1	[CPOX, GSTO1, INHBB, MGST3, SELENOT]
GO:0017085	response to insecticide	Group3	2	[CPOX, INHBB]
GO:0009058	biosynthetic process	Group4	3	[ADRB2, APRT, CDK2, CPOX, DCK, DNMT1, EZH2, KLF9, MGST3, OSR1, P2RY1, PARP1, PCNA, PHB2, SELENOT, TFAP4]
GO:0044249	cellular biosynthetic process	Group4	1	[ADRB2, APRT, CDK2, CPOX, DCK, DNMT1, EZH2, KLF9, MGST3, OSR1, P2RY1, PARP1, PCNA, PHB2, SELENOT, TFAP4]
GO:1901576	organic substance biosynthetic process	Group4	2	[ADRB2, APRT, CDK2, CPOX, DCK, DNMT1, EZH2, KLF9, MGST3, OSR1, P2RY1, PARP1, PCNA, PHB2, SELENOT, TFAP4]
GO:0042221	response to chemical	Group5	3	[ADRB2, APRT, C2CD5, CDK2, CPOX, DNMT1, EZH2, GSTO1, INHBB, KLF9, LAMTOR2, MGST3, OSR1, P2RY1, PARP1, PCNA, PHB2, SELENOT, TFAP4]
GO:0051716	cellular response to stimulus	Group5	2	[ADRB2, APRT, C2CD5, CDK2, DNMT1, EZH2, GSTO1, INHBB, KLF9, LAMTOR2, MGST3, OSR1, P2RY1, PARP1, PCNA, PHB2, SELENOT, TFAP4]
GO:0070887	cellular response to chemical stimulus	Group5	4	[ADRB2, APRT, C2CD5, CDK2, DNMT1, EZH2, GSTO1, INHBB, KLF9, LAMTOR2, MGST3, OSR1, P2RY1, PARP1, PCNA, PHB2, SELENOT, TFAP4]
GO:1901700	response to oxygen-containing compound	Group5	5	[ADRB2, APRT, C2CD5, CDK2, DNMT1, EZH2, INHBB, KLF9, LAMTOR2, OSR1, P2RY1, PARP1, PCNA, PHB2, SELENOT, TFAP4]
GO:1901701	cellular response to oxygen-containing compound	Group5	1	[ADRB2, APRT, C2CD5, CDK2, DNMT1, EZH2, INHBB, KLF9, LAMTOR2, OSR1, P2RY1, PARP1, PCNA, PHB2, SELENOT, TFAP4]
GO:0007568	aging	Group6	2	[INHBB, P2RY1]
GO:0044092	negative regulation of molecular function	Group6	3	[ADRB2, EZH2, GSTO1, OSR1, P2RY1, PHB2, TFAP4]
GO:0051098	regulation of binding	Group6	6	[ADRB2, P2RY1, PARP1, TFAP4]
GO:0014070	response to organic cyclic compound	Group6	5	[DNMT1, EZH2, INHBB, KLF9, P2RY1, PARP1, PCNA, PHB2, TFAP4]
GO:0051100	negative regulation of binding	Group6	4	[ADRB2, P2RY1, TFAP4]
GO:1901654	response to ketone	Group6	8	[KLF9, PARP1, PCNA, TFAP4]
GO:0071407	cellular response to organic cyclic compound	Group6	1	[DNMT1, EZH2, INHBB, KLF9, P2RY1, PARP1, PHB2, TFAP4]
GO:0031960	response to corticosteroid	Group6	7	[KLF9, PARP1, PCNA, TFAP4]
GO:0009719	response to endogenous stimulus	Group7	8	[ADRB2, APRT, C2CD5, DNMT1, EZH2, INHBB, KLF9, LAMTOR2, P2RY1, PARP1, PCNA, PHB2, TFAP4]
GO:0051716	cellular response to stimulus	Group7	3	[ADRB2, APRT, C2CD5, CDK2, DNMT1, EZH2, GSTO1, INHBB, KLF9, LAMTOR2, MGST3, OSR1, P2RY1, PARP1, PCNA, PHB2, SELENOT, TFAP4]
GO:0010033	response to organic substance	Group7	5	[ADRB2, APRT, C2CD5, CPOX, DNMT1, EZH2, INHBB, KLF9, LAMTOR2, OSR1, P2RY1, PARP1, PCNA, PHB2, SELENOT, TFAP4]
GO:0048523	negative regulation of cellular process	Group7	6	[ADRB2, CDK2, DNMT1, EZH2, GSTO1, INHBB, KLF9, OSR1, P2RY1, PARP1, PCNA, PHB2, TFAP4]
GO:0070887	cellular response to chemical stimulus	Group7	2	[ADRB2, APRT, C2CD5, CDK2, DNMT1, EZH2, GSTO1, INHBB, KLF9, LAMTOR2, MGST3, OSR1, P2RY1, PARP1, PCNA, PHB2, SELENOT, TFAP4]
GO:1901700	response to oxygen-containing compound	Group7	1	[ADRB2, APRT, C2CD5, CDK2, DNMT1, EZH2, INHBB, KLF9, LAMTOR2, OSR1, P2RY1, PARP1, PCNA, PHB2, SELENOT, TFAP4]
GO:0031325	positive regulation of cellular metabolic process	Group7	7	[ADRB2, CDK2, DNMT1, EZH2, INHBB, OSR1, P2RY1, PARP1, PCNA, PHB2, TFAP4]
GO:0071310	cellular response to organic substance	Group7	9	[ADRB2, APRT, C2CD5, DNMT1, EZH2, INHBB, KLF9, LAMTOR2, OSR1, P2RY1, PARP1, PHB2, SELENOT, TFAP4]
GO:1901701	cellular response to oxygen-containing compound	Group7	4	[ADRB2, APRT, C2CD5, CDK2, DNMT1, EZH2, INHBB, KLF9, LAMTOR2, OSR1, P2RY1, PARP1, PCNA, PHB2, SELENOT, TFAP4]
GO:1902275	regulation of chromatin organization	Group8	4	[CDK2, DNMT1]
GO:0010847	regulation of chromatin assembly	Group8	10	[CDK2, DNMT1]
GO:0070828	heterochromatin organization	Group8	2	[CDK2, DNMT1, EZH2]
GO:0120261	regulation of heterochromatin organization	Group8	9	[CDK2, DNMT1]
GO:0045814	negative regulation of gene expression, epigenetic	Group8	7	[CDK2, DNMT1, EZH2]
GO:1905269	positive regulation of chromatin organization	Group8	6	[CDK2, DNMT1]
GO:0031445	regulation of heterochromatin assembly	Group8	8	[CDK2, DNMT1]
GO:0031453	positive regulation of heterochromatin assembly	Group8	1	[CDK2, DNMT1]
GO:0031507	heterochromatin assembly	Group8	3	[CDK2, DNMT1, EZH2]
GO:0120263	positive regulation of heterochromatin organization	Group8	5	[CDK2, DNMT1]
GO:0007568	aging	Group9	19	[INHBB, P2RY1]
GO:0009719	response to endogenous stimulus	Group9	1	[ADRB2, APRT, C2CD5, DNMT1, EZH2, INHBB, KLF9, LAMTOR2, P2RY1, PARP1, PCNA, PHB2, TFAP4]
GO:0010033	response to organic substance	Group9	5	[ADRB2, APRT, C2CD5, CPOX, DNMT1, EZH2, INHBB, KLF9, LAMTOR2, OSR1, P2RY1, PARP1, PCNA, PHB2, SELENOT, TFAP4]
GO:0010035	response to inorganic substance	Group9	28	[CDK2, CPOX, EZH2, INHBB, PARP1, PCNA]
GO:0048523	negative regulation of cellular process	Group9	17	[ADRB2, CDK2, DNMT1, EZH2, GSTO1, INHBB, KLF9, OSR1, P2RY1, PARP1, PCNA, PHB2, TFAP4]
GO:0051098	regulation of binding	Group9	20	[ADRB2, P2RY1, PARP1, TFAP4]
GO:0071495	cellular response to endogenous stimulus	Group9	15	[ADRB2, APRT, C2CD5, DNMT1, EZH2, INHBB, KLF9, LAMTOR2, P2RY1, PARP1, PHB2, TFAP4]
GO:1901698	response to nitrogen compound	Group9	6	[ADRB2, APRT, C2CD5, CDK2, DNMT1, EZH2, INHBB, LAMTOR2, P2RY1, PARP1, PCNA]
GO:1901700	response to oxygen-containing compound	Group9	3	[ADRB2, APRT, C2CD5, CDK2, DNMT1, EZH2, INHBB, KLF9, LAMTOR2, OSR1, P2RY1, PARP1, PCNA, PHB2, SELENOT, TFAP4]
GO:0009725	response to hormone	Group9	16	[APRT, C2CD5, INHBB, KLF9, PARP1, PCNA, PHB2, TFAP4]
GO:0009890	negative regulation of biosynthetic process	Group9	23	[CDK2, DNMT1, EZH2, OSR1, PARP1, PCNA, PHB2, TFAP4]
GO:0010243	response to organonitrogen compound	Group9	11	[ADRB2, APRT, C2CD5, DNMT1, EZH2, INHBB, LAMTOR2, P2RY1, PARP1, PCNA]
GO:0014070	response to organic cyclic compound	Group9	21	[DNMT1, EZH2, INHBB, KLF9, P2RY1, PARP1, PCNA, PHB2, TFAP4]
GO:0031325	positive regulation of cellular metabolic process	Group9	18	[ADRB2, CDK2, DNMT1, EZH2, INHBB, OSR1, P2RY1, PARP1, PCNA, PHB2, TFAP4]
GO:0033993	response to lipid	Group9	16	[EZH2, INHBB, KLF9, OSR1, PARP1, PCNA, PHB2, TFAP4]
GO:0062197	cellular response to chemical stress	Group9	27	[EZH2, PARP1, PCNA]
GO:0071310	cellular response to organic substance	Group9	2	[ADRB2, APRT, C2CD5, DNMT1, EZH2, INHBB, KLF9, LAMTOR2, OSR1, P2RY1, PARP1, PHB2, SELENOT, TFAP4]
GO:1901654	response to ketone	Group9	33	[KLF9, PARP1, PCNA, TFAP4]
GO:1901699	cellular response to nitrogen compound	Group9	7	[ADRB2, APRT, C2CD5, CDK2, DNMT1, EZH2, INHBB, LAMTOR2, P2RY1, PARP1]
GO:1901701	cellular response to oxygen-containing compound	Group9	4	[ADRB2, APRT, C2CD5, CDK2, DNMT1, EZH2, INHBB, KLF9, LAMTOR2, OSR1, P2RY1, PARP1, PCNA, PHB2, SELENOT, TFAP4]
GO:0032870	cellular response to hormone stimulus	Group9	22	[APRT, C2CD5, INHBB, KLF9, PARP1, PHB2, TFAP4]
GO:0034599	cellular response to oxidative stress	Group9	30	[EZH2, PARP1, PCNA]
GO:0048545	response to steroid hormone	Group9	26	[KLF9, PARP1, PCNA, PHB2, TFAP4]
GO:0071417	cellular response to organonitrogen compound	Group9	9	[ADRB2, APRT, C2CD5, DNMT1, EZH2, INHBB, LAMTOR2, P2RY1, PARP1]
GO:1901652	response to peptide	Group9	10	[ADRB2, APRT, C2CD5, INHBB, PARP1]
GO:0031327	negative regulation of cellular biosynthetic process	Group9	24	[CDK2, DNMT1, EZH2, OSR1, PARP1, PCNA, PHB2, TFAP4]
GO:0043434	response to peptide hormone	Group9	12	[APRT, C2CD5, INHBB, PARP1]
GO:0071396	cellular response to lipid	Group9	25	[INHBB, KLF9, OSR1, PARP1, PHB2, TFAP4]
GO:0071407	cellular response to organic cyclic compound	Group9	35	[DNMT1, EZH2, INHBB, KLF9, P2RY1, PARP1, PHB2, TFAP4]
GO:0031960	response to corticosteroid	Group9	34	[KLF9, PARP1, PCNA, TFAP4]
GO:1901653	cellular response to peptide	Group9	13	[ADRB2, APRT, C2CD5, INHBB, PARP1]
GO:0036475	neuron death in response to oxidative stress	Group9	31	[PARP1]
GO:0032868	response to insulin	Group9	14	[APRT, C2CD5, INHBB, PARP1]
GO:0097421	liver regeneration	Group9	29	[EZH2, PCNA]
GO:1903203	regulation of oxidative stress-induced neuron death	Group9	32	[PARP1]
GO:0032869	cellular response to insulin stimulus	Group9	8	[APRT, C2CD5, INHBB, PARP1]
Regulation of Immune Response
Node GO	Node GO Term	Node Groups	Node Number	Associated Genes Found
GO:0034097	response to cytokine	Group0	1	[ASAH1, IGBP1, IL15, INHBB, LSM14A, TRIM25, WNK1]
GO:1901564	organonitrogen compound metabolic process	Group1	1	[ASAH1, CFH, GSTO1, IGBP1, IL10, IL15, INHBB, LSM14A, NSD2, PARP1, PHB2, PSMA4, PSMA6, PSMB10, RABL3, SERPINB1, TRIM25, WNK1]
GO:0019538	protein metabolic process	Group1	2	[CFH, IGBP1, IL10, IL15, INHBB, LSM14A, NSD2, PARP1, PHB2, PSMA4, PSMA6, PSMB10, RABL3, SERPINB1, TRIM25, WNK1]
GO:0032879	regulation of localization	Group2	5	[CFH, GSTO1, IL15, INHBB, NSD2, PARP1, PHB2, TRIM25, TYROBP, WNK1]
GO:0051239	regulation of multicellular organismal process	Group2	3	[CFH, GSTO1, IL10, IL15, INHBB, NSD2, PARP1, PHB2, SERPINB1, SLAMF8, TYROBP, WNK1]
GO:0002684	positive regulation of immune system process	Group2	2	[CFH, IL10, IL15, LSM14A, NSD2, PHB2, TYROBP, WNK1]
GO:0048584	positive regulation of response to stimulus	Group2	7	[CFH, IL10, IL15, INHBB, LSM14A, NSD2, PARP1, PHB2, TRIM25, TYROBP, WNK1]
GO:0051241	negative regulation of multicellular organismal process	Group2	4	[IL10, IL15, INHBB, PHB2, SERPINB1, SLAMF8, TYROBP, WNK1]
GO:0002697	regulation of immune effector process	Group2	6	[CFH, IL10, NSD2, PHB2, SLAMF8, TYROBP]
GO:0050778	positive regulation of immune response	Group2	1	[CFH, IL10, IL15, LSM14A, NSD2, PHB2, TYROBP, WNK1]
GO:0002376	immune system process	Group3	11	[CFH, IGBP1, IL10, IL15, LSM14A, NSD2, PARP1, PHB2, PSMB10, RABL3, SLAMF8, TRIM25, TYROBP, WNK1]
GO:0001775	cell activation	Group3	15	[IGBP1, IL10, IL15, NSD2, PHB2, PSMB10, RABL3, SLAMF8, TYROBP]
GO:0006955	immune response	Group3	10	[CFH, IL10, IL15, LSM14A, NSD2, PHB2, PSMB10, SLAMF8, TRIM25, TYROBP, WNK1]
GO:0002682	regulation of immune system process	Group3	16	[CFH, IL10, IL15, LSM14A, NSD2, PHB2, SLAMF8, TRIM25, TYROBP, WNK1]
GO:0019222	regulation of metabolic process	Group3	21	[ASAH1, CFH, IGBP1, IL10, IL15, INHBB, LSM14A, NSD2, PARP1, PHB2, PSMA6, RABL3, SERPINB1, SLAMF8, TRIM25, TYROBP, WNK1]
GO:0032879	regulation of localization	Group3	7	[CFH, GSTO1, IL15, INHBB, NSD2, PARP1, PHB2, TRIM25, TYROBP, WNK1]
GO:0045321	leukocyte activation	Group3	14	[IGBP1, IL10, IL15, NSD2, PHB2, PSMB10, RABL3, SLAMF8, TYROBP]
GO:0048583	regulation of response to stimulus	Group3	2	[CFH, IGBP1, IL10, IL15, INHBB, LSM14A, NSD2, PARP1, PHB2, PSMA6, RABL3, SLAMF8, TRIM25, TYROBP, WNK1]
GO:0051239	regulation of multicellular organismal process	Group3	5	[CFH, GSTO1, IL10, IL15, INHBB, NSD2, PARP1, PHB2, SERPINB1, SLAMF8, TYROBP, WNK1]
GO:0002684	positive regulation of immune system process	Group3	4	[CFH, IL10, IL15, LSM14A, NSD2, PHB2, TYROBP, WNK1]
GO:0006952	defense response	Group3	26	[CFH, IL10, IL15, INHBB, LSM14A, PHB2, PSMA6, SLAMF8, TRIM25, TYROBP]
GO:0048584	positive regulation of response to stimulus	Group3	6	[CFH, IL10, IL15, INHBB, LSM14A, NSD2, PARP1, PHB2, TRIM25, TYROBP, WNK1]
GO:0002697	regulation of immune effector process	Group3	8	[CFH, IL10, NSD2, PHB2, SLAMF8, TYROBP]
GO:0002831	regulation of response to biotic stimulus	Group3	19	[CFH, IL15, LSM14A, SLAMF8, TYROBP]
GO:0032101	regulation of response to external stimulus	Group3	27	[CFH, IL10, IL15, LSM14A, PSMA6, SLAMF8, TYROBP, WNK1]
GO:0046649	lymphocyte activation	Group3	17	[IGBP1, IL10, IL15, NSD2, PHB2, PSMB10, RABL3, SLAMF8, TYROBP]
GO:0050776	regulation of immune response	Group3	1	[CFH, IL10, IL15, LSM14A, NSD2, PHB2, SLAMF8, TRIM25, TYROBP, WNK1]
GO:0080134	regulation of response to stress	Group3	18	[CFH, IGBP1, IL10, IL15, LSM14A, NSD2, PARP1, PSMA6, SLAMF8, TYROBP]
GO:0050778	positive regulation of immune response	Group3	3	[CFH, IL10, IL15, LSM14A, NSD2, PHB2, TYROBP, WNK1]
GO:0098542	defense response to other organism	Group3	25	[CFH, IL10, IL15, LSM14A, PHB2, SLAMF8, TRIM25, TYROBP]
GO:0031347	regulation of defense response	Group3	9	[CFH, IL10, IL15, LSM14A, PSMA6, SLAMF8, TYROBP]
GO:0042113	B cell activation	Group3	12	[IGBP1, IL10, NSD2, PHB2, RABL3, SLAMF8, TYROBP]
GO:0002753	cytoplasmic pattern recognition receptor signaling pathway	Group3	24	[LSM14A, PHB2, TRIM25]
GO:0002521	leukocyte differentiation	Group3	22	[IL10, IL15, PARP1, RABL3, SLAMF8, TYROBP]
GO:0002639	positive regulation of immunoglobulin production	Group3	20	[IL10, NSD2, PHB2]
GO:0039528	cytoplasmic pattern recognition receptor signaling pathway in response to virus	Group3	23	[LSM14A, PHB2, TRIM25]
GO:0039529	RIG-I signaling pathway	Group3	13	[LSM14A, PHB2, TRIM25]

## Sheet: Table S5
Supplementary Table 4 – Cellular component (GO) and annotated keywords (UniProt) of the DEGs identified in the intestine of juvenile gilthead seabream (Sparus aurata) fed the D. hansenii diet.
Cellular component
GO term ID	Term description	Observed gene count	Background gene count	False discovery rate (FDR)	Matching DEGs in the network (labels)
GO:0005739	Mitochondrion	36	1611	3.14E-5	[TFAP4, GCK, SLC25A11, CLPP, QTRT1, MRPS9, P4HA1, CPOX, DCK, NUDT9, P2RY1, DTYMK, GIMAP8, TYMS, DEGS1, TIMM22, TMEM186, MRPL54, COX19, MCCC2, PARP1, SGK1, MRPS2, YWHAB, NCBP1, TRIM39, FUNDC1, CYP1A1, PTCD2, DUT, FDX1L, NIF3L1, OXR1, IVD, UQCC3, PHB2]
GO:0005657	Replication fork	8	64	8.9E-5	[rtf2, GINS2, POLD3, DNMT1, TOP1, DMAP1, PCNA, POLD2]
GO:0005737	Cytoplasm	121	11428	2.5E-4	[UBR7, PSMA4, TFAP4, OSGEP, DECR2, GCK, SLC25A11, DAZAP1, DDX39A, CLPP, SYMPK, HN1L, QTRT1, HAUS8, MRPS9, PSMA6, DNAJB6, TYROBP, P4HA1, POLD3, DNAJC8, HAT1, CPOX, CDK2, OSR1, NAT8, PELO, DCK, SSU72, TMEM199, INHBB, IL15, ORC5, KLK1, POLR2G, NUDT9, P2RY1, DTYMK, GIMAP8, ADRB2, RPL38, TYMS, DEGS1, GCFC2, EZH2, TIMM22, IMPDH2, TRIM25, TMED9, TMEM186, MRPL54, TRMT11, MTSS1L, WNK1, COX19, MCCC2, AUTS2…
GO:0043231	Intracellular membrane-bounded organelle	116	10761	2.5E-4	[rtf2, PSMA4, TFAP4, OSGEP, FKBP3, DECR2, GCK, SLC25A11, HLF, DAZAP1, DDX39A, CLPP, SYMPK, HN1L, QTRT1, GINS2, HAUS8, MRPS9, PSMA6, DNAJB6, P4HA1, POLD3, DNAJC8, HAT1, CPOX, CDK2, OSR1, NAT8, PELO, ABT1, DCK, SSU72, TMEM199, IL15, ORC5, KLK1, POLR2G, NUDT9, P2RY1, DTYMK, GIMAP8, ADRB2, TYMS, DEGS1, SWI5, GCFC2, ZNF572, EZH2, TIMM22, IMPDH2, TRIM25, TMED9, TMEM186, MRPL54, COX19, MCCC2, AUTS2, ALD…
GO:0070013	Intracellular organelle lumen	77	5857	2.5E-4	[PSMA4, TFAP4, OSGEP, GCK, HLF, DAZAP1, DDX39A, CLPP, SYMPK, GINS2, MRPS9, PSMA6, DNAJB6, P4HA1, POLD3, DNAJC8, HAT1, CPOX, CDK2, OSR1, ABT1, DCK, SSU72, IL15, ORC5, POLR2G, NUDT9, DTYMK, TYMS, SWI5, GCFC2, ZNF572, EZH2, IMPDH2, TRIM25, MRPL54, COX19, MCCC2, UBE2I, PSMB10, DNMT1, TOP1, TSNAX, PARP1, SGK1, GSTO1, RBMX, MRPS2, DMAP1, NCBP1, KLF9, UCHL3, APRT, PCNA, KIN, SERPINB1, DUT, ASAH1, WHSC1,…
GO:0043229	Intracellular organelle	128	12528	2.8E-4	[rtf2, PSMA4, TFAP4, OSGEP, FKBP3, DECR2, GCK, SLC25A11, HLF, DAZAP1, DDX39A, CLPP, SYMPK, HN1L, QTRT1, GINS2, HAUS8, MRPS9, PSMA6, DNAJB6, TYROBP, POF1B, P4HA1, POLD3, DNAJC8, HAT1, CPOX, CDK2, OSR1, NAT8, PELO, ABT1, DCK, SSU72, TMEM199, IL15, ORC5, KLK1, POLR2G, NUDT9, P2RY1, DTYMK, GIMAP8, ADRB2, RPL38, TYMS, DEGS1, SWI5, AQP10, GCFC2, ZNF572, EZH2, TIMM22, IMPDH2, TRIM25, TMED9, TMEM186, MRP…
GO:0043226	Organelle	134	13515	4.1E-4	[rtf2, PSMA4, TFAP4, OSGEP, FKBP3, DECR2, TMEM147, GCK, SLC25A11, HLF, DAZAP1, DDX39A, CLPP, SYMPK, HN1L, QTRT1, GINS2, HAUS8, MRPS9, PSMA6, DNAJB6, TYROBP, POF1B, P4HA1, POLD3, DNAJC8, HAT1, CPOX, CDK2, SFT2D2, OSR1, NAT8, PELO, ABT1, DCK, SSU72, TMEM199, IL15, ORC5, KLK1, POLR2G, NUDT9, P2RY1, DTYMK, GIMAP8, ADRB2, RPL38, TYMS, DEGS1, SWI5, AQP10, GCFC2, ZNF572, EZH2, TIMM22, IMPDH2, TRIM25, TM…
GO:0043227	Membrane-bounded organelle	126	12427	7.3E-4	[rtf2, PSMA4, TFAP4, OSGEP, FKBP3, DECR2, TMEM147, GCK, SLC25A11, HLF, DAZAP1, DDX39A, CLPP, SYMPK, HN1L, QTRT1, GINS2, HAUS8, MRPS9, PSMA6, DNAJB6, TYROBP, P4HA1, POLD3, DNAJC8, HAT1, CPOX, CDK2, SFT2D2, OSR1, NAT8, PELO, ABT1, DCK, SSU72, TMEM199, IL15, ORC5, KLK1, POLR2G, NUDT9, P2RY1, DTYMK, GIMAP8, ADRB2, TYMS, DEGS1, SWI5, GCFC2, ZNF572, EZH2, TIMM22, IMPDH2, TRIM25, TMED9, TMEM186, MRPL54,…
GO:0005622	Intracellular	138	14276	7.5E-4	[UBR7, rtf2, PSMA4, TFAP4, OSGEP, FKBP3, DECR2, GCK, SLC25A11, HLF, DAZAP1, DDX39A, CLPP, SYMPK, HN1L, QTRT1, GINS2, HAUS8, MRPS9, PSMA6, DNAJB6, TYROBP, POF1B, P4HA1, POLD3, DNAJC8, HAT1, CPOX, CDK2, OSR1, NAT8, PELO, ABT1, DCK, SSU72, TMEM199, INHBB, IL15, ORC5, KLK1, POLR2G, NUDT9, P2RY1, DTYMK, GIMAP8, ADRB2, RPL38, TYMS, DEGS1, SWI5, AQP10, GCFC2, ZNF572, EZH2, TIMM22, IMPDH2, TRIM25, TMED9,…
GO:0043596	Nuclear replication fork	5	34	0.002	[GINS2, POLD3, TOP1, PCNA, POLD2]
GO:0031981	Nuclear lumen	62	4733	0.0022	[PSMA4, TFAP4, OSGEP, GCK, HLF, DAZAP1, DDX39A, SYMPK, GINS2, MRPS9, PSMA6, DNAJB6, POLD3, DNAJC8, HAT1, CDK2, OSR1, ABT1, DCK, SSU72, IL15, ORC5, POLR2G, NUDT9, TYMS, SWI5, GCFC2, ZNF572, EZH2, TRIM25, UBE2I, PSMB10, DNMT1, TOP1, TSNAX, PARP1, SGK1, GSTO1, RBMX, DMAP1, NCBP1, KLF9, UCHL3, APRT, PCNA, KIN, DUT, WHSC1, PSMC3IP, SIN3A, WIBG, SSB, PSMC2, TNIK, OXR1, INTS8, CHMP1B, CDK5RAP3, PHB2, RA…
GO:0035770	Ribonucleoprotein granule	10	241	0.0041	[PSMA4, SYMPK, PSMA6, POLR2G, TRIM25, TOP1, INA, SERPINB1, PSMC2, LSM14A]
GO:0005634	Nucleus	84	7390	0.0054	[rtf2, PSMA4, TFAP4, OSGEP, FKBP3, GCK, SLC25A11, HLF, DAZAP1, DDX39A, SYMPK, HN1L, QTRT1, GINS2, HAUS8, MRPS9, PSMA6, DNAJB6, POLD3, DNAJC8, HAT1, CDK2, OSR1, PELO, ABT1, DCK, SSU72, IL15, ORC5, KLK1, POLR2G, NUDT9, DTYMK, ADRB2, TYMS, SWI5, GCFC2, ZNF572, EZH2, IMPDH2, TRIM25, AUTS2, RPL22, UBE2I, PSMB10, DNMT1, TOP1, TSNAX, PARP1, SGK1, MGST3, GSTO1, RBMX, DMAP1, YWHAB, NCBP1, TRIM39, KLF9, CL…
GO:0000932	P-body	6	87	0.0106	[PSMA4, PSMA6, POLR2G, TOP1, PSMC2, LSM14A]
GO:0005654	Nucleoplasm	52	3973	0.0125	[PSMA4, TFAP4, OSGEP, GCK, HLF, DAZAP1, DDX39A, SYMPK, GINS2, PSMA6, DNAJB6, POLD3, DNAJC8, HAT1, CDK2, DCK, SSU72, IL15, ORC5, POLR2G, NUDT9, GCFC2, ZNF572, EZH2, TRIM25, UBE2I, PSMB10, DNMT1, TOP1, TSNAX, PARP1, SGK1, GSTO1, RBMX, DMAP1, NCBP1, KLF9, UCHL3, APRT, PCNA, KIN, DUT, WHSC1, PSMC3IP, SIN3A, WIBG, PSMC2, TNIK, INTS8, CHMP1B, RAD23A, POLD2]
GO:0000781	Chromosome, telomeric region	7	134	0.0126	[HAT1, CDK2, ORC5, EZH2, PARP1, PCNA, SSB]
GO:0036464	Cytoplasmic ribonucleoprotein granule	9	231	0.0126	[PSMA4, PSMA6, POLR2G, TRIM25, TOP1, INA, SERPINB1, PSMC2, LSM14A]
GO:0000502	Proteasome complex	5	62	0.0165	[PSMA4, PSMA6, PSMB10, PSMC2, RAD23A]
GO:0005829	Cytosol	62	5193	0.0236	[PSMA4, DECR2, GCK, DAZAP1, SYMPK, HN1L, HAUS8, PSMA6, DNAJB6, DNAJC8, CPOX, CDK2, OSR1, DCK, SSU72, IL15, ORC5, DTYMK, GIMAP8, RPL38, TYMS, GCFC2, IMPDH2, TRIM25, TMED9, WNK1, COX19, MCCC2, RPL22, UBE2I, PSMB10, DPP3, TSNAX, SGK1, MAN1A1, GSTO1, AS3MT, STX16, DMAP1, YWHAB, IGBP1, NCBP1, TRIM39, KLF9, UCHL3, APRT, CIDEC, WIBG, PSMC2, STRAP, FCHO2, TNIK, CA1, CHMP1B, CDK5RAP3, C2CD5, LSM14A, RAD23…
GO:0005740	Mitochondrial envelope	16	766	0.0382	[SLC25A11, QTRT1, MRPS9, CPOX, DTYMK, TYMS, DEGS1, TIMM22, MRPL54, COX19, MRPS2, FUNDC1, CYP1A1, IVD, UQCC3, PHB2]
GO:0030894	Replisome	3	18	0.0419	[POLD3, PCNA, POLD2]
Annotated Keywords
GO term ID	Term description	Observed gene count	Background gene count	False discovery rate (FDR)	Matching DEGs in the network (labels)
GO:0005739	Mitochondrion	36	1611	3.14E-5	[TFAP4, GCK, SLC25A11, CLPP, QTRT1, MRPS9, P4HA1, CPOX, DCK, NUDT9, P2RY1, DTYMK, GIMAP8, TYMS, DEGS1, TIMM22, TMEM186, MRPL54, COX19, MCCC2, PARP1, SGK1, MRPS2, YWHAB, NCBP1, TRIM39, FUNDC1, CYP1A1, PTCD2, DUT, FDX1L, NIF3L1, OXR1, IVD, UQCC3, PHB2]
GO:0005657	Replication fork	8	64	8.9E-5	[rtf2, GINS2, POLD3, DNMT1, TOP1, DMAP1, PCNA, POLD2]
GO:0005737	Cytoplasm	121	11428	2.5E-4	[UBR7, PSMA4, TFAP4, OSGEP, DECR2, GCK, SLC25A11, DAZAP1, DDX39A, CLPP, SYMPK, HN1L, QTRT1, HAUS8, MRPS9, PSMA6, DNAJB6, TYROBP, P4HA1, POLD3, DNAJC8, HAT1, CPOX, CDK2, OSR1, NAT8, PELO, DCK, SSU72, TMEM199, INHBB, IL15, ORC5, KLK1, POLR2G, NUDT9, P2RY1, DTYMK, GIMAP8, ADRB2, RPL38, TYMS, DEGS1, GCFC2, EZH2, TIMM22, IMPDH2, TRIM25, TMED9, TMEM186, MRPL54, TRMT11, MTSS1L, WNK1, COX19, MCCC2, AUTS2…
GO:0070013	Intracellular organelle lumen	77	5857	2.5E-4	[PSMA4, TFAP4, OSGEP, GCK, HLF, DAZAP1, DDX39A, CLPP, SYMPK, GINS2, MRPS9, PSMA6, DNAJB6, P4HA1, POLD3, DNAJC8, HAT1, CPOX, CDK2, OSR1, ABT1, DCK, SSU72, IL15, ORC5, POLR2G, NUDT9, DTYMK, TYMS, SWI5, GCFC2, ZNF572, EZH2, IMPDH2, TRIM25, MRPL54, COX19, MCCC2, UBE2I, PSMB10, DNMT1, TOP1, TSNAX, PARP1, SGK1, GSTO1, RBMX, MRPS2, DMAP1, NCBP1, KLF9, UCHL3, APRT, PCNA, KIN, SERPINB1, DUT, ASAH1, WHSC1,…
GO:0035770	Ribonucleoprotein granule	10	241	0.0041	[PSMA4, SYMPK, PSMA6, POLR2G, TRIM25, TOP1, INA, SERPINB1, PSMC2, LSM14A]
GO:0000781	Chromosome, telomeric region	7	134	0.0126	[HAT1, CDK2, ORC5, EZH2, PARP1, PCNA, SSB]
GO:0000502	Proteasome complex	5	62	0.0165	[PSMA4, PSMA6, PSMB10, PSMC2, RAD23A]
GO:0005740	Mitochondrial envelope	16	766	0.0382	[SLC25A11, QTRT1, MRPS9, CPOX, DTYMK, TYMS, DEGS1, TIMM22, MRPL54, COX19, MRPS2, FUNDC1, CYP1A1, IVD, UQCC3, PHB2]
GO:0030894	Replisome	3	18	0.0419	[POLD3, PCNA, POLD2]
